# Supplementary material for: Efficient implementation of the linear layer of block ciphers with large MDS matrices based on a new lookup table technique
Source: PLoS One. 2024 Jun 21;19(6):e0304873. doi: 10.1371/journal.pone.0304873 (PMC11192358; doi:10.1371/journal.pone.0304873)
Supplement: S1 File — (ZIP) [file pone.0304873.s001.zip]

Archive with 38 entries (32 files):
- Supporting Information files/
- __MACOSX/._Supporting Information files
- Supporting Information files/Experimental implementation/
- __MACOSX/Supporting Information files/._Experimental implementation
- Supporting Information files/Some MDS matrices are investigated/
- __MACOSX/Supporting Information files/._Some MDS matrices are investigated
- Supporting Information files/Resource Dependency Chart/
- __MACOSX/Supporting Information files/._Resource Dependency Chart
- Supporting Information files/Experimental implementation/Source code_proposed method/
- __MACOSX/Supporting Information files/Experimental implementation/._Source code_proposed method
- Supporting Information files/Experimental implementation/Source code_Original method/
- __MACOSX/Supporting Information files/Experimental implementation/._Source code_Original method
- Supporting Information files/Experimental implementation/Experimental Kuznyechik.docx
- __MACOSX/Supporting Information files/Experimental implementation/._Experimental Kuznyechik.docx
- Supporting Information files/Experimental implementation/4.PNG
- __MACOSX/Supporting Information files/Experimental implementation/._4.PNG
- Supporting Information files/Experimental implementation/5.PNG
- __MACOSX/Supporting Information files/Experimental implementation/._5.PNG
- Supporting Information files/Experimental implementation/2.PNG
- __MACOSX/Supporting Information files/Experimental implementation/._2.PNG
- Supporting Information files/Experimental implementation/3.PNG
- __MACOSX/Supporting Information files/Experimental implementation/._3.PNG
- Supporting Information files/Experimental implementation/1.PNG
- __MACOSX/Supporting Information files/Experimental implementation/._1.PNG
- Supporting Information files/Some MDS matrices are investigated/MDS matrices investigated.docx
- __MACOSX/Supporting Information files/Some MDS matrices are investigated/._MDS matrices investigated.docx
- Supporting Information files/Resource Dependency Chart/Figure 1 & 2.xlsx
- __MACOSX/Supporting Information files/Resource Dependency Chart/._Figure 1 & 2.xlsx
- Supporting Information files/Resource Dependency Chart/Resource Dependency on Size.docx
- __MACOSX/Supporting Information files/Resource Dependency Chart/._Resource Dependency on Size.docx
- Supporting Information files/Experimental implementation/Source code_proposed method/SmallPrecomputedTable.h
- __MACOSX/Supporting Information files/Experimental implementation/Source code_proposed method/._SmallPrecomputedTable.h
- Supporting Information files/Experimental implementation/Source code_proposed method/Main.cpp
- __MACOSX/Supporting Information files/Experimental implementation/Source code_proposed method/._Main.cpp
- Supporting Information files/Experimental implementation/Source code_Original method/FullPrecomputedTable.h
- __MACOSX/Supporting Information files/Experimental implementation/Source code_Original method/._FullPrecomputedTable.h
- Supporting Information files/Experimental implementation/Source code_Original method/Main.cpp
- __MACOSX/Supporting Information files/Experimental implementation/Source code_Original method/._Main.cpp
