# Supplementary material for: Efficient implementation of the linear layer of block ciphers with large MDS matrices based on a new lookup table technique
Source: PLoS One. 2024 Jun 21;19(6):e0304873. doi: 10.1371/journal.pone.0304873 (PMC11192358; doi:10.1371/journal.pone.0304873)
Supplement: S1 File — (ZIP) [file pone.0304873.s001.zip › Supporting Information files/Resource Dependency Chart/Figure 1 & 2.xlsx]

## Sheet: Sheet1
	n = 8, m = power(2, l)
	l	0	0	0	4	5	6	7
	Full Matrix				64	256	1024	4096
h = 64	Half the number of columns				32	64	128	256
h = 32	one per eight of number of columns				16	32	64	128
	m = power(2, l)
	n = 8
	l	0	0	0	4	5	6
	Full Matrix				32	128	512
h = 64	Half the number of columns				16	32	64
h = 32	one per eight of number of columns				16	32	64
