# Supplementary material for: Efficient implementation of the linear layer of block ciphers with large MDS matrices based on a new lookup table technique
Source: PLoS One. 2024 Jun 21;19(6):e0304873. doi: 10.1371/journal.pone.0304873 (PMC11192358; doi:10.1371/journal.pone.0304873)
Supplement: S1 File — (ZIP) [file pone.0304873.s001.zip › Supporting Information files/Experimental implementation/Source code_Original method/FullPrecomputedTable.h]

static const unsigned char invsbox[] = {
	0x15,0xcb,0x40,0x81,0x96,0x69,0x7a,0x0b,0x80,0xee,0x28,0x72,0x3b,0xde,0x27,0xe9,
	0xf7,0xa1,0xc8,0xc5,0x1c,0xd0,0x2e,0x7d,0x2d,0xab,0x4d,0xc9,0x86,0xea,0xff,0xdb,
	0x9f,0xb4,0x55,0xa9,0x4b,0x94,0x0a,0x18,0x04,0x95,0xeb,0x01,0x61,0x63,0xad,0x93,
	0x1b,0x2c,0x99,0xdf,0x58,0xc6,0xbc,0x41,0xf2,0xb3,0x64,0xf1,0x8b,0xc0,0x6c,0xef,
	0xd8,0x8f,0xda,0xcf,0x17,0x4f,0xc2,0x71,0x1f,0xca,0x6a,0x9a,0x56,0xd7,0x0f,0x42,
	0x9b,0x3f,0x10,0x4e,0xfd,0x13,0x3d,0xdd,0x54,0xc3,0x67,0x06,0xfc,0xa7,0xaf,0x23,
	0x6e,0x33,0x21,0x91,0x03,0x25,0x2f,0x57,0x50,0x90,0x8e,0xd3,0x32,0xbe,0x5f,0xf5,
	0xd9,0x11,0xb2,0xe0,0x88,0xf8,0x02,0xce,0xa3,0x5d,0x46,0x4a,0x37,0x66,0xf0,0x77,
	0x12,0xae,0xd4,0x36,0x44,0xb7,0x1a,0x29,0x48,0xb5,0x65,0x97,0x0d,0x83,0xcc,0xb9,
	0xa4,0xe6,0x59,0xd2,0x79,0xc4,0x2b,0x08,0xd5,0xc1,0xa2,0x22,0xe5,0x92,0x9d,0x4c,
	0x31,0xed,0x7f,0x19,0x98,0x85,0x05,0x70,0x35,0xf3,0x8c,0x76,0xf4,0x7c,0xa0,0x16,
	0x62,0xf6,0x3e,0x3c,0xa8,0x09,0xfe,0xb8,0xac,0x26,0xd6,0x0e,0x2a,0x07,0xec,0xe1,
	0x24,0x74,0xb6,0x6d,0x1d,0xc7,0xf9,0xfa,0x5a,0x7b,0xe8,0x51,0x73,0x89,0x45,0xdc,
	0x43,0x39,0xe3,0x30,0xcd,0x8d,0x68,0x87,0x0c,0x34,0x6b,0x49,0x5b,0x1e,0xe7,0x52,
	0x82,0x47,0xba,0x38,0x84,0x53,0x78,0xaa,0xa6,0x5e,0x5c,0xe4,0xbf,0xb0,0x20,0x14,
	0xa5,0xd1,0xbb,0x00,0xfb,0x8a,0x3a,0x9c,0x60,0x7e,0x6f,0x9e,0xb1,0x75,0xe2,0xbd
};
//======= Quy tac tra bang: LS[i] = MSB, LS[i + 256] = LSB ========
//=========== Bang ma hoa voi sbox==========
//===========Cac bang doi voi sbox la LS15_0, LS14_0, ..., LS0_0=========
unsigned __int64 LS15[512] = {
0xF330857F7B2EFA8E, 0x2B7F976E4B77F9B6, 0x7634545AE0C90E71, 0x6415B629E4B49FCA, 0x281906468A5E4008, 0xA6A8F98B2CE9729F, 0x5B872264EAEC4678, 0xBD786A202A4B4A98, 
0x972533569F9A6544, 0xB5ABD5E0D632354E, 0x260658D637758E61, 0x07EE2F48BFF467D5, 0xD84F121130590338, 0x8CF5A0FD99385D43, 0xBBB48B706B19FB27, 0x4E48EF5F5165B016, 
0x527653BCE833EFC4, 0x71DA7B125F3D69A4, 0x80AEA15D1B9CFCFE, 0x55987CF457C78811, 0xEF0E399CC278A55C, 0x0000000000000000, 0xAF5988532E36DB23, 0x44DF0FAF9293A014, 
0x272496CEC9D3580B, 0xA30289F3AC927A9E, 0x8662400D5ACE4D41, 0x30AF04C54DD5C1B1, 0x14ED0323452F2004, 0xC471AEF2890F5CEA, 0xDDE56269B0220B39, 0x48840E0F103701A9, 
0xEE2CF7843CDE7336, 0x62D95779A5E62E75, 0x9B7E32F61D3EC4F9, 0x5F0F9C0494319813, 0xC0F91092F7D28281, 0x653778311A1249A0, 0xB9F0D440549694F3, 0x0E1F5E90BD2BCE69, 
0x0A97E0F0C3F61002, 0x87408E15A4689B2B, 0xBC5AA438D4ED9CF2, 0x9607FD4E613CB32E, 0x318DCADDB37317DB, 0x18B60283C78B81B9, 0x16A95C137AA04FD0, 0x6651E919DB3BF01E, 
0xD3FA3CF90D09C550, 0xA06418DB6DBBC320, 0x6CC609E918CDE01C, 0x61BFC65164CF97CB, 0xD96DDC09CEFFD552, 0xA8B7A71B91C2BCF6, 0x83C83075DAB54540, 0x7CA3B4AA233F1E73, 
0xE355383C40DC04E1, 0xD1BE63C93286AA84, 0xF69AF507FB55F28F, 0x0C5B01A082A4A1BD, 0xB36734B0976084F1, 0x56FEEDDC96EE31AF, 0xB245FAA869C6529B, 0x5110C294291A567A, 
0x02445F303F8F6FD4, 0x37412B8DF221A664, 0x4F6A2147AFC3667C, 0xD09CADD1CC207CEE, 0x84261F3D65412295, 0xCEE64E024AF94CE8, 0x7A6F55FA626DAFCC, 0xE111670C7F536B35, 
0x887D1E9DE7E58328, 0xDB298339F170BA86, 0x7B4D9BE29CCB79A6, 0x244207E608FAE1B5, 0x9FF68C9663E31A92, 0x1AF25DB3F804EE6D, 0x53549DA4169539AE, 0x45FDC1B76C35767E, 
0x684EB78966103E77, 0xCB4C3E7ACA8244E9, 0xDFA13D598FAD64ED, 0xE599D96C018EB55E, 0x58E1B34C2BC5FFC6, 0x228EE6B649A8500A, 0x4C0CB06F6EEADFC2, 0x67732701259D2674, 
0x3427BAA533081FDA, 0x928F432E1FE16D45, 0xC82AAF520BABFD57, 0xDCC7AC714E84DD53, 0xEAA449E44203AD5D, 0x7909C4D2A3441672, 0xE9C2D8CC832A14E3, 0x6E8256D927428FC8, 
0xF885AB97467E3CE6, 0x2C91B826F4839E63, 0xB001A59856493D4F, 0x2DB3763E0A254809, 0x3A38E4358E23D1B3, 0x8A3941ADD86AECFC, 0x7D817AB2DD99C819, 0x5AA5EC7C144A9012, 
0xD6504C818D72CD51, 0x05AA7078807B0801, 0x4AC0513F2FB86E7D, 0xDA0B4D210FD66CEC, 0x3EB05A55F0FE0FD8, 0xC39F81BA36FB3B3F, 0x609D08499A6941A1, 0xFAC1F4A779F15332, 
0xA78A3793D24FA4F5, 0x47B99E8753BA19AA, 0x0BB52EE83D50C668, 0xCCA211327576233C, 0xC1DBDE8A097454EB, 0xFD2FDBEFC60534E7, 0xABD1363350EB0548, 0x7FC52582E216A7CD, 
0xE6FF4844C0A70CE0, 0x9443A27E5EB3DCFA, 0x06CCE1504152B1BF, 0xC908614AF50D2B3D, 0xAD1DD76311B9B4F7, 0x178B920B840699BA, 0xF9A7658FB8D8EA8C, 0xA22047EB5234ACF4, 
0x08D3BFC0FC797FD6, 0x03669128C129B9BE, 0xE033A91481F5BD5F, 0x8DD76EE5679E8B29, 0xE4BB1774FF286334, 0xA5CE68A3EDC0CB21, 0x1C3EBCE3B9565FD2, 0xD772829973D41B3B, 
0x74700B6ADF4661A5, 0xCD80DF2A8BD0F556, 0xF5FC642F3A7C4B31, 0x3CF40565CF71600C, 0xAAF3F82BAE4DD322, 0xD536DDA94C5B74EF, 0x6A0AE8B9599F51A3, 0x41757FD712E8A815, 
0x696C799198B6E81D, 0x63FB99615B40F81F, 0x9DB2D3A65C6C7546, 0x2FF7290E35AA27DD, 0x2560C9FEF65C37DF, 0x293BC85E74F89662, 0x0488BE607EDDDE6B, 0x8B1B8FB526CC3A96, 
0xA4ECA6BB13661D4B, 0x32EB5BF5725AAE65, 0x4BE29F27D11EB817, 0x50320C8CD7BC8010, 0xF7B83B1F05F324E5, 0x9ED4428E9D45CCF8, 0xFBE33ABF87578558, 0x20CAB98676273FDE, 
0xAE7B464BD0900D49, 0x1147735BC5542805, 0x9A5CFCEEE3981293, 0x782B0ACA5DE2C018, 0x90CB1C1E206E0291, 0xF0561457BA074330, 0xE8E016D47D8CC289, 0x5D4BC334ABBEF7C7, 
0xB4891BF82894E324, 0x23AC28AEB70E8660, 0xE7DD865C3E01DA8A, 0x1994CC9B392D57D3, 0xB8D21A58AA304299, 0x2ED5E716CB0CF1B7, 0x818C6F45E53A2A94, 0x5E2D521C6A974E79, 
0xED4A66ACFDF7CA88, 0xFC0D15F738A3E28D, 0x72BCEA3A9E14D01A, 0x395E751D4F0A680D, 0x21E8779E8881E9B4, 0x895FD08519435542, 0xC2BD4FA2C85DED55, 0x8504D1259BE7F4FF, 
0xB7EF8AD0E9BD5A9A, 0x8F9331D55811E4FD, 0xE277F624BE7AD28B, 0xF2124B6785882CE4, 0x3663E5950C87700E, 0xFF6B84DFF98A5B33, 0x6DE4C7F1E66B3676, 0xEC68A8B403511CE2, 
0x3DD6CB7D31D7B666, 0x993A6DC622B1AB2D, 0x469B509FAD1CCFC0, 0x59C37D54D56329AC, 0x95616C66A0150A90, 0x13032C6BFADB47D1, 0x350574BDCDAEC9B0, 0xC55360EA77A98A80, 
0x1221E273047D91BB, 0x1BD093AB06A23807, 0x49A6C017EE91D7C3, 0x0122CE18FEA6D66A, 0x8EB1FFCDA6B73297, 0xD41413B1B2FDA285, 0x77169A421E6FD81B, 0x433120E72D67C7C1, 
0x15CFCD3BBB89F66E, 0xF174DA4F44A1955A, 0x93AD8D36E147BB2F, 0x6B2826A1A73987C9, 0x82EAFE6D2413932A, 0x9818A3DEDC177D47, 0xBA96456895BF2D4D, 0x4D2E7E77904C09A8, 
0x4057B1CFEC4E7E7F, 0x70F8B50AA19BBFCE, 0x4213EEFFD3C111AB, 0x1F582DCB787FE66C, 0xCFC4801AB45F9A82, 0x57DC23C46848E7C5, 0x0D79CFB87C0277D7, 0x33C995ED8CFC780F, 
0x739E242260B20670, 0xBF3C351015C4254C, 0xFE494AC7072C8D59, 0xD2D8F2E1F3AF133A, 0xEB8687FCBCA57B37, 0x9C901DBEA2CAA32C, 0x91E9D206DEC8D4FB, 0xDE83F341710BB287, 
0xCA6EF06234249283, 0x0F3D9088438D1803, 0x1D1C72FB47F089B8, 0x2A5D5976B5D12FDC, 0xBE1EFB08EB62F326, 0xA146D6C3931D154A, 0x09F171D802DFA9BC, 0x3F92944D0E58D9B2, 
0x7EE7EB9A1CB071A7, 0x3B1A2A2D708507D9, 0x387CBB05B1ACBE67, 0xA99569036F646A9C, 0xAC3F197BEF1F629D, 0x6FA098C1D9E459A2, 0xB1236B80A8EFEB25, 0x1065BD433BF2FE6F, 
0x7552C57221E0B7CF, 0xC635F1C2B680333E, 0xC7173FDA4826E554, 0xF4DEAA37C4DA9D5B, 0x5C690D2C551821AD, 0x54BAB2ECA9615E7B, 0xB6CD44C8171B8CF0, 0x1E7AE3D386D93006, 

0xFD61DEDDE0EF146F, 0xB766375CD4D0B1FA, 0x26A72DBF49D617F7, 0x7788F5D0F3427F9B, 0xD9012376CB097AF0, 0x3ECAA44F94557E52, 0x4D0F32B7A377F319, 0xA61310F6738B2208, 
0x8AE92B0D13AD6BF4, 0xF47970879A37EE38, 0x57A56B531CC4E3D4, 0x475224F38A87AD12, 0x4A07E981343FA595, 0x12309FB4F47337AE, 0x7ADD38A24DFA771C, 0x5B72CE2B93643667, 
0x84F95E61FE3DC72F, 0x61F5094CC351BAE5, 0x696FCF1C88919D86, 0xC3AB7A9274BA6A3D, 0x22EA4E978DB6E527, 0x0000000000000000, 0xF73CC899C91F4A64, 0xFCE3B6D7D1F7C95B, 
0xCC3967F4A8321BD2, 0x8C639831B5FDE04C, 0xB5A1E748B6E0C892, 0x2FBF83E5330EEDA0, 0x8DE1F03B84E53D78, 0x958C79CB596654DD, 0xF8AED5FF15973B8B, 0x87BCE67FAD156373, 
0xB976423039401D21, 0xAB46DD84CD332A8F, 0xF1B67BA56F4FC1DC, 0x643A026E36299501, 0xBCB94912CC3832C5, 0xEC14F97747B4879D, 0x8F26202FE6D54410, 0x8EA44825D7CD9924, 
0xA79178FC4293FF3C, 0x2E3DEBEF02163094, 0x3D8F1C51C77DDA0E, 0x117527AAA75B93F2, 0xB4238F4287F815A6, 0xF6BEA093F8079750, 0x781AE8B62FCA0E74, 0x8273ED5D586D4C97, 
0x760A9DDAC25AA2AF, 0xE2048C1BAA242B46, 0x25E295A11AFEB3AB, 0xC521C9AED2EAE185, 0xD19BE52680C95D93, 0xB06EEC6A4398E776, 0x0708DB369748568C, 0x813655430B45E8CB, 
0x59B51E3FF1544F0F, 0x83F18557697591A3, 0x4FC8E2A3C1478A71, 0x7B5F50A87CE2AA28, 0x28B758D3A446BB2C, 0xADCC6EB86B63A137, 0xB32B547410B0432A, 0xEA9E4A4BE1E40C25, 
0xF5FB188DAB2F330C, 0x68EDA716B98940B2, 0xC0EEC28C2792CE61, 0x186D89F0DD8369A5, 0x405AFFC51DCFFB9E, 0x321D01371BF5ABE1, 0x5DF87D173534BDDF, 0xAC4E06B25A7B7C03, 
0x3B05AF6D612D51B6, 0x2460FDAB2BE66E9F, 0xC66471B081C245D9, 0xA25E73DEB7EBD0D8, 0xD8834B7CFA11A7C4, 0x0345B81E5328A45C, 0x1F6552C64ACB3F29, 0x677FBA706501315D, 
0x0CD7A5788FA0D5B3, 0x80B43D493A5D35FF, 0x0D55CD72BEB80887, 0x857B366BCF251A1B, 0x2368269DBCAE3813, 0x7E905B8A899A85CC, 0xAE89D6A6384B056B, 0x19EFE1FAEC9BB491, 
0x068AB33CA6508BB8, 0x384017733205F5EA, 0xEED329632584FEF5, 0x6332D958A161C38D, 0x904372E9AC1E7B39, 0x339F693D2AED76D5, 0xFE2466C3B3C7B033, 0xD0198D2CB1D180A7, 
0xC16CAA86168A1355, 0xF03413AF5E571CE8, 0x46D04CF9BB9F7026, 0x6BA81F08EAA1E4EE, 0x882EFB19719D129C, 0xCEFEB7E0CA0262BA, 0x1AAA59E4BFB310CD, 0xD6933E1017810B1F, 
0xC4A3A1A4E3F23CB1, 0xB2A93C7E21A89E1E, 0x7247FEF2063A507F, 0xBFFCF10C9F109699, 0xA11BCBC0E4C37484, 0xD2DE5D38D3E1F9CF, 0x5EBDC509661C1983, 0x3497B20BBDA52059, 
0xA556A8E820A38654, 0x9284A2FDCE2E0251, 0x3C0D745BF665073A, 0xC7E619BAB0DA98ED, 0x272545B578CECAC3, 0x73C596F837228D4B, 0xDE09F8405C412C7C, 0xEF514169149C23C1, 
0xEB1C2241D0FCD111, 0xE48E3F270C74A0FE, 0xDCCE28543E715514, 0x754F25C4917206F3, 0x02C7D01462307968, 0xE386E4119B3CF672, 0x5AF0A621A27CEB53, 0x17FF9496010B184A, 
0x526A6071E9BCCC30, 0x6E67142A1FD9CB0A, 0x37D20A15EE8D8405, 0x89AC93134085CFA8, 0x1EE73ACC7BD3E21D, 0x50ADB0658B8CB558, 0xDF8B904A6D59F148, 0x5F3FAD035704C4B7, 
0xD35C3532E2F924FB, 0x5C7A151D042C60EB, 0x21AFF689DE9E417B, 0x54E0D34D4FEC4788, 0x4595F4E7E8B7D47A, 0xAAC4B58EFC2BF7BB, 0xF92CBDF5248FE6BF, 0x4E4A8AA9F05F5745, 
0x974BA9DF3B562DB5, 0x30DAD12379C5D289, 0x2D7853F1513E94C8, 0x9E530785418ED7E2, 0x39C27F79031D28DE, 0x429D2FD17FFF82F6, 0x293530D9955E6618, 0x5562BB477EF49ABC, 
0xCB31BCC23F7A4D5E, 0xDA449B689821DEAC, 0xE9DBF255B2CCA879, 0x710246EC5512F423, 0xD454EE0475B17277, 0x431F47DB4EE75FC2, 0xAF0BBEAC0953D85F, 0x8B6B430722B5B6C0, 
0x6CA0C43E7DE9B262, 0x3F48CC45A54DA366, 0x6A2A7702DBB939DA, 0xA803659A9E1B8ED3, 0xCDBB0FFE992AC6E6, 0x9306CAF7FF36DF65, 0x65B86A6407314835, 0x91C11AE39D06A60D, 
0x6FE57C202EC1163E, 0xE50C572D3D6C7DCA, 0x70802EE6640A2917, 0x6D22AC344CF16F56, 0x14BA2C885223BC16, 0x05CF0B22F5782FE4, 0xF2F3C3BB3C676580, 0xFFA60EC982DF6D07, 
0xD711561A2699D62B, 0xE8599A5F83D4754D, 0x0F921D66DC8871EF, 0xE649EF336E44D996, 0x10F74FA096434EC6, 0xA099A3CAD5DBA9B0, 0x4942519F671701C9, 0xDBC6F362A9390398, 
0x0182680A3118DD34, 0x7C578B9EEBAAFCA4, 0xC229129845A2B709, 0x66FDD27A5419EC69, 0xF371ABB10D7FB8B4, 0x863E8E759C0DBE47, 0xBE7E9906AE084BAD, 0x4C8D5ABD926F2E2D, 
0xCF7CDFEAFB1ABF8E, 0x044D6328C460F2D0, 0x0918AE5A7AD8FA57, 0xB8F42A3A0858C015, 0x7F123380B88258F8, 0xCAB3D4C80E62906A, 0x9D16BF9B12A673BE, 0x0E10756CED90ACDB, 
0x512FD86FBA94686C, 0x98D9B4B9E7DE5C5A, 0x1C20EAD819E39B75, 0x9B9C0CA7B4F6F806, 0xE7CB87395F5C04A2, 0x3158B92948DD0FBD, 0xBD3B2118FD20EFF1, 0xBBB192245B706449, 
0x167DFC9C3013C57E, 0x089AC6504BC02763, 0xA3DC1BD486F30DEC, 0x62B0B15290791EB9, 0x9C94D79123BEAE8A, 0x9FD16F8F70960AD6, 0xE1413405F90C8F1A, 0x3515DA018CBDFD6D, 
0xD5D6860E44A9AF43, 0xFA6905EB77A742E3, 0x202D9E83EF869C4F, 0xB1EC846072803A42, 0xA9810D90AF0353E7, 0x3650621FDF955931, 0xE0C35C0FC814522E, 0x41D897CF2CD726AA, 
0x940E11C1687E89E9, 0x53E8087BD8A41104, 0x1DA282D228FB4641, 0xED96917D76AC5AA9, 0x0BDF7E4E18E8833F, 0xB6E45F56E5C86CCE, 0x562703592DDC3EE0, 0x96C9C1D50A4EF081, 
0x1B2831EE8EABCDF9, 0x15384482633B6122, 0x44179CEDD9AF094E, 0x2CFA3BFB602649FC, 0xC87404DC6C52E902, 0x799880BC1ED2D340, 0xC9F66CD65D4A3436, 0x3A87C76750358C82, 
0x74CD4DCEA06ADBC7, 0x13B2F7BEC56BEA9A, 0x7DD5E394DAB22190, 0x2BF2E0CDF76E1F70, 0x995BDCB3D6C6816E, 0x4B85818B052778A1, 0xDD4C405E0F698820, 0xA4D4C0E211BB5B60, 
0x48C03995560FDCFD, 0x60776146F24967D1, 0xFBEB6DE146BF9FD7, 0xBA33FA2E6A68B97D, 0x0A5D164429F05E0B, 0x58377635C04C923B, 0x9A1E64AD85EE2532, 0x2A7088C7C676C244
};
unsigned __int64 LS14[512] = {
0x30F37F852E7B8EFA, 0x7F2B6E97774BB6F9, 0x34765A54C9E0710E, 0x156429B6B4E4CA9F, 0x192846065E8A0840, 0xA8A68BF9E92C9F72, 0x875B6422ECEA7846, 0x78BD206A4B2A984A, 
0x259756339A9F4465, 0xABB5E0D532D64E35, 0x0626D6587537618E, 0xEE07482FF4BFD567, 0x4FD8111259303803, 0xF58CFDA03899435D, 0xB4BB708B196B27FB, 0x484E5FEF655116B0, 
0x7652BC5333E8C4EF, 0xDA71127B3D5FA469, 0xAE805DA19C1BFEFC, 0x9855F47CC7571188, 0x0EEF9C3978C25CA5, 0x0000000000000000, 0x59AF5388362E23DB, 0xDF44AF0F939214A0, 
0x2427CE96D3C90B58, 0x02A3F38992AC9E7A, 0x62860D40CE5A414D, 0xAF30C504D54DB1C1, 0xED1423032F450420, 0x71C4F2AE0F89EA5C, 0xE5DD696222B0390B, 0x84480F0E3710A901, 
0x2CEE84F7DE3C3673, 0xD9627957E6A5752E, 0x7E9BF6323E1DF9C4, 0x0F5F049C31941398, 0xF9C09210D2F78182, 0x37653178121AA049, 0xF0B940D49654F394, 0x1F0E905E2BBD69CE, 
0x970AF0E0F6C30210, 0x4087158E68A42B9B, 0x5ABC38A4EDD4F29C, 0x07964EFD3C612EB3, 0x8D31DDCA73B3DB17, 0xB61883028BC7B981, 0xA916135CA07AD04F, 0x516619E93BDB1EF0, 
0xFAD3F93C090D50C5, 0x64A0DB18BB6D20C3, 0xC66CE909CD181CE0, 0xBF6151C6CF64CB97, 0x6DD909DCFFCE52D5, 0xB7A81BA7C291F6BC, 0xC8837530B5DA4045, 0xA37CAAB43F23731E, 
0x55E33C38DC40E104, 0xBED1C963863284AA, 0x9AF607F555FB8FF2, 0x5B0CA001A482BDA1, 0x67B3B0346097F184, 0xFE56DCEDEE96AF31, 0x45B2A8FAC6699B52, 0x105194C21A297A56, 
0x4402305F8F3FD46F, 0x41378D2B21F264A6, 0x6A4F4721C3AF7C66, 0x9CD0D1AD20CCEE7C, 0x26843D1F41659522, 0xE6CE024EF94AE84C, 0x6F7AFA556D62CCAF, 0x11E10C67537F356B, 
0x7D889D1EE5E72883, 0x29DB398370F186BA, 0x4D7BE29BCB9CA679, 0x4224E607FA08B5E1, 0xF69F968CE363921A, 0xF21AB35D04F86DEE, 0x5453A49D9516AE39, 0xFD45B7C1356C7E76, 
0x4E6889B71066773E, 0x4CCB7A3E82CAE944, 0xA1DF593DAD8FED64, 0x99E56CD98E015EB5, 0xE1584CB3C52BC6FF, 0x8E22B6E6A8490A50, 0x0C4C6FB0EA6EC2DF, 0x736701279D257426, 
0x2734A5BA0833DA1F, 0x8F922E43E11F456D, 0x2AC852AFAB0B57FD, 0xC7DC71AC844E53DD, 0xA4EAE44903425DAD, 0x0979D2C444A37216, 0xC2E9CCD82A83E314, 0x826ED9564227C88F, 
0x85F897AB7E46E63C, 0x912C26B883F4639E, 0x01B098A549564F3D, 0xB32D3E76250A0948, 0x383A35E4238EB3D1, 0x398AAD416AD8FCEC, 0x817DB27A99DD19C8, 0xA55A7CEC4A141290, 
0x50D6814C728D51CD, 0xAA0578707B800108, 0xC04A3F51B82F7D6E, 0x0BDA214DD60FEC6C, 0xB03E555AFEF0D80F, 0x9FC3BA81FB363F3B, 0x9D604908699AA141, 0xC1FAA7F4F1793253, 
0x8AA793374FD2F5A4, 0xB947879EBA53AA19, 0xB50BE82E503D68C6, 0xA2CC321176753C23, 0xDBC18ADE7409EB54, 0x2FFDEFDB05C6E734, 0xD1AB3336EB504805, 0xC57F822516E2CDA7, 
0xFFE64448A7C0E00C, 0x43947EA2B35EFADC, 0xCC0650E15241BFB1, 0x08C94A610DF53D2B, 0x1DAD63D7B911F7B4, 0x8B170B920684BA99, 0xA7F98F65D8B88CEA, 0x20A2EB473452F4AC, 
0xD308C0BF79FCD67F, 0x6603289129C1BEB9, 0x33E014A9F5815FBD, 0xD78DE56E9E67298B, 0xBBE4741728FF3463, 0xCEA5A368C0ED21CB, 0x3E1CE3BC56B9D25F, 0x72D79982D4733B1B, 
0x70746A0B46DFA561, 0x80CD2ADFD08B56F5, 0xFCF52F647C3A314B, 0xF43C650571CF0C60, 0xF3AA2BF84DAE22D3, 0x36D5A9DD5B4CEF74, 0x0A6AB9E89F59A351, 0x7541D77FE81215A8, 
0x6C699179B6981DE8, 0xFB636199405B1FF8, 0xB29DA6D36C5C4675, 0xF72F0E29AA35DD27, 0x6025FEC95CF6DF37, 0x3B295EC8F8746296, 0x880460BEDD7E6BDE, 0x1B8BB58FCC26963A, 
0xECA4BBA666134B1D, 0xEB32F55B5A7265AE, 0xE24B279F1ED117B8, 0x32508C0CBCD71080, 0xB8F71F3BF305E524, 0xD49E8E42459DF8CC, 0xE3FBBF3A57875885, 0xCA2086B92776DE3F, 
0x7BAE4B4690D0490D, 0x47115B7354C50528, 0x5C9AEEFC98E39312, 0x2B78CA0AE25D18C0, 0xCB901E1C6E209102, 0x56F0571407BA3043, 0xE0E8D4168C7D89C2, 0x4B5D34C3BEABC7F7, 
0x89B4F81B942824E3, 0xAC23AE280EB76086, 0xDDE75C86013E8ADA, 0x94199BCC2D39D357, 0xD2B8581A30AA9942, 0xD52E16E70CCBB7F1, 0x8C81456F3AE5942A, 0x2D5E1C52976A794E, 
0x4AEDAC66F7FD88CA, 0x0DFCF715A3388DE2, 0xBC723AEA149E1AD0, 0x5E391D750A4F0D68, 0xE8219E778188B4E9, 0x5F8985D043194255, 0xBDC2A24F5DC855ED, 0x048525D1E79BFFF4, 
0xEFB7D08ABDE99A5A, 0x938FD5311158FDE4, 0x77E224F67ABE8BD2, 0x12F2674B8885E42C, 0x633695E5870C0E70, 0x6BFFDF848AF9335B, 0xE46DF1C76BE67636, 0x68ECB4A85103E21C, 
0xD63D7DCBD73166B6, 0x3A99C66DB1222DAB, 0x9B469F501CADC0CF, 0xC359547D63D5AC29, 0x6195666C15A0900A, 0x03136B2CDBFAD147, 0x0535BD74AECDB0C9, 0x53C5EA60A977808A, 
0x211273E27D04BB91, 0xD01BAB93A2060738, 0xA64917C091EEC3D7, 0x220118CEA6FE6AD6, 0xB18ECDFFB7A69732, 0x14D4B113FDB285A2, 0x1677429A6F1E1BD8, 0x3143E720672DC1C7, 
0xCF153BCD89BB6EF6, 0x74F14FDAA1445A95, 0xAD93368D47E12FBB, 0x286BA12639A7C987, 0xEA826DFE13242A93, 0x1898DEA317DC477D, 0x96BA6845BF954D2D, 0x2E4D777E4C90A809, 
0x5740CFB14EEC7F7E, 0xF8700AB59BA1CEBF, 0x1342FFEEC1D3AB11, 0x581FCB2D7F786CE6, 0xC4CF1A805FB4829A, 0xDC57C4234868C5E7, 0x790DB8CF027CD777, 0xC933ED95FC8C0F78, 
0x9E732224B2607006, 0x3CBF1035C4154C25, 0x49FEC74A2C07598D, 0xD8D2E1F2AFF33A13, 0x86EBFC87A5BC377B, 0x909CBE1DCAA22CA3, 0xE99106D2C8DEFBD4, 0x83DE41F30B7187B2, 
0x6ECA62F024348392, 0x3D0F88908D430318, 0x1C1DFB72F047B889, 0x5D2A7659D1B5DC2F, 0x1EBE08FB62EB26F3, 0x46A1C3D61D934A15, 0xF109D871DF02BCA9, 0x923F4D94580EB2D9, 
0xE77E9AEBB01CA771, 0x1A3B2D2A8570D907, 0x7C3805BBACB167BE, 0x95A90369646F9C6A, 0x3FAC7B191FEF9D62, 0xA06FC198E4D9A259, 0x23B1806BEFA825EB, 0x651043BDF23B6FFE, 
0x527572C5E021CFB7, 0x35C6C2F180B63E33, 0x17C7DA3F264854E5, 0xDEF437AADAC45B9D, 0x695C2C0D1855AD21, 0xBA54ECB261A97B5E, 0xCDB6C8441B17F08C, 0x7A1ED3E3D9860630, 

0x61FDDDDEEFE06F14, 0x66B75C37D0D4FAB1, 0xA726BF2DD649F717, 0x8877D0F542F39B7F, 0x01D9762309CBF07A, 0xCA3E4FA45594527E, 0x0F4DB73277A319F3, 0x13A6F6108B730822, 
0xE98A0D2BAD13F46B, 0x79F48770379A38EE, 0xA557536BC41CD4E3, 0x5247F324878A12AD, 0x074A81E93F3495A5, 0x3012B49F73F4AE37, 0xDD7AA238FA4D1C77, 0x725B2BCE64936736, 
0xF984615E3DFE2FC7, 0xF5614C0951C3E5BA, 0x6F691CCF9188869D, 0xABC3927ABA743D6A, 0xEA22974EB68D27E5, 0x0000000000000000, 0x3CF799C81FC9644A, 0xE3FCD7B6F7D15BC9, 
0x39CCF46732A8D21B, 0x638C3198FDB54CE0, 0xA1B548E7E0B692C8, 0xBF2FE5830E33A0ED, 0xE18D3BF0E584783D, 0x8C95CB796659DD54, 0xAEF8FFD597158B3B, 0xBC877FE615AD7363, 
0x76B930424039211D, 0x46AB84DD33CD8F2A, 0xB6F1A57B4F6FDCC1, 0x3A646E0229360195, 0xB9BC124938CCC532, 0x14EC77F9B4479D87, 0x268F2F20D5E61044, 0xA48E2548CDD72499, 
0x91A7FC7893423CFF, 0x3D2EEFEB16029430, 0x8F3D511C7DC70EDA, 0x7511AA275BA7F293, 0x23B4428FF887A615, 0xBEF693A007F85097, 0x1A78B6E8CA2F740E, 0x73825DED6D58974C, 
0x0A76DA9D5AC2AFA2, 0x04E21B8C24AA462B, 0xE225A195FE1AABB3, 0x21C5AEC9EAD285E1, 0x9BD126E5C980935D, 0x6EB06AEC984376E7, 0x080736DB48978C56, 0x36814355450BCBE8, 
0xB5593F1E54F10F4F, 0xF18357857569A391, 0xC84FA3E247C1718A, 0x5F7BA850E27C28AA, 0xB728D35846A42CBB, 0xCCADB86E636B37A1, 0x2BB37454B0102A43, 0x9EEA4B4AE4E1250C, 
0xFBF58D182FAB0C33, 0xED6816A789B9B240, 0xEEC08CC2922761CE, 0x6D18F08983DDA569, 0x5A40C5FFCF1D9EFB, 0x1D323701F51BE1AB, 0xF85D177D3435DFBD, 0x4EACB2067B5A037C, 
0x053B6DAF2D61B651, 0x6024ABFDE62B9F6E, 0x64C6B071C281D945, 0x5EA2DE73EBB7D8D0, 0x83D87C4B11FAC4A7, 0x45031EB828535CA4, 0x651FC652CB4A293F, 0x7F6770BA01655D31, 
0xD70C78A5A08FB3D5, 0xB480493D5D3AFF35, 0x550D72CDB8BE8708, 0x7B856B3625CF1B1A, 0x68239D26AEBC1338, 0x907E8A5B9A89CC85, 0x89AEA6D64B386B05, 0xEF19FAE19BEC91B4, 
0x8A063CB350A6B88B, 0x403873170532EAF5, 0xD3EE63298425F5FE, 0x326358D961A18DC3, 0x4390E9721EAC397B, 0x9F333D69ED2AD576, 0x24FEC366C7B333B0, 0x19D02C8DD1B1A780, 
0x6CC186AA8A165513, 0x34F0AF13575EE81C, 0xD046F94C9FBB2670, 0xA86B081FA1EAEEE4, 0x2E8819FB9D719C12, 0xFECEE0B702CABA62, 0xAA1AE459B3BFCD10, 0x93D6103E81171F0B, 
0xA3C4A4A1F2E3B13C, 0xA9B27E3CA8211E9E, 0x4772F2FE3A067F50, 0xFCBF0CF1109F9996, 0x1BA1C0CBC3E48474, 0xDED2385DE1D3CFF9, 0xBD5E09C51C668319, 0x97340BB2A5BD5920, 
0x56A5E8A8A3205486, 0x8492FDA22ECE5102, 0x0D3C5B7465F63A07, 0xE6C7BA19DAB0ED98, 0x2527B545CE78C3CA, 0xC573F89622374B8D, 0x09DE40F8415C7C2C, 0x51EF69419C14C123, 
0x1CEB4122FCD011D1, 0x8EE4273F740CFEA0, 0xCEDC5428713E1455, 0x4F75C4257291F306, 0xC70214D030626879, 0x86E311E43C9B72F6, 0xF05A21A67CA253EB, 0xFF1796940B014A18, 
0x6A527160BCE930CC, 0x676E2A14D91F0ACB, 0xD237150A8DEE0584, 0xAC8913938540A8CF, 0xE71ECC3AD37B1DE2, 0xAD5065B08C8B58B5, 0x8BDF4A90596D48F1, 0x3F5F03AD0457B7C4, 
0x5CD33235F9E2FB24, 0x7A5C1D152C04EB60, 0xAF2189F69EDE7B41, 0xE0544DD3EC4F8847, 0x9545E7F4B7E87AD4, 0xC4AA8EB52BFCBBF7, 0x2CF9F5BD8F24BFE6, 0x4A4EA98A5FF04557, 
0x4B97DFA9563BB52D, 0xDA3023D1C57989D2, 0x782DF1533E51C894, 0x539E85078E41E2D7, 0xC239797F1D03DE28, 0x9D42D12FFF7FF682, 0x3529D9305E951866, 0x625547BBF47EBC9A, 
0x31CBC2BC7A3F5E4D, 0x44DA689B2198ACDE, 0xDBE955F2CCB279A8, 0x0271EC46125523F4, 0x54D404EEB1757772, 0x1F43DB47E74EC25F, 0x0BAFACBE53095FD8, 0x6B8B0743B522C0B6, 
0xA06C3EC4E97D62B2, 0x483F45CC4DA566A3, 0x2A6A0277B9DBDA39, 0x03A89A651B9ED38E, 0xBBCDFE0F2A99E6C6, 0x0693F7CA36FF65DF, 0xB865646A31073548, 0xC191E31A069D0DA6, 
0xE56F207CC12E3E16, 0x0CE52D576C3DCA7D, 0x8070E62E0A641729, 0x226D34ACF14C566F, 0xBA14882C235216BC, 0xCF05220B78F5E42F, 0xF3F2BBC3673C8065, 0xA6FFC90EDF82076D, 
0x11D71A5699262BD6, 0x59E85F9AD4834D75, 0x920F661D88DCEF71, 0x49E633EF446E96D9, 0xF710A04F4396C64E, 0x99A0CAA3DBD5B0A9, 0x42499F511767C901, 0xC6DB62F339A99803, 
0x82010A68183134DD, 0x577C9E8BAAEBA4FC, 0x29C29812A24509B7, 0xFD667AD2195469EC, 0x71F3B1AB7F0DB4B8, 0x3E86758E0D9C47BE, 0x7EBE069908AEAD4B, 0x8D4CBD5A6F922D2E, 
0x7CCFEADF1AFB8EBF, 0x4D04286360C4D0F2, 0x18095AAED87A57FA, 0xF4B83A2A580815C0, 0x127F803382B8F858, 0xB3CAC8D4620E6A90, 0x169D9BBFA612BE73, 0x100E6C7590EDDBAC, 
0x2F516FD894BA6C68, 0xD998B9B4DEE75A5C, 0x201CD8EAE319759B, 0x9C9BA70CF6B406F8, 0xCBE739875C5FA204, 0x583129B9DD48BD0F, 0x3BBD182120FDF1EF, 0xB1BB2492705B4964, 
0x7D169CFC13307EC5, 0x9A0850C6C04B6327, 0xDCA3D41BF386EC0D, 0xB06252B17990B91E, 0x949C91D7BE238AAE, 0xD19F8F6F9670D60A, 0x41E105340CF91A8F, 0x153501DABD8C6DFD, 
0xD6D50E86A94443AF, 0x69FAEB05A777E342, 0x2D20839E86EF4F9C, 0xECB160848072423A, 0x81A9900D03AFE753, 0x50361F6295DF3159, 0xC3E00F5C14C82E52, 0xD841CF97D72CAA26, 
0x0E94C1117E68E989, 0xE8537B08A4D80411, 0xA21DD282FB284146, 0x96ED7D91AC76A95A, 0xDF0B4E7EE8183F83, 0xE4B6565FC8E5CE6C, 0x27565903DC2DE03E, 0xC996D5C14E0A81F0, 
0x281BEE31AB8EF9CD, 0x381582443B632261, 0x1744ED9CAFD94E09, 0xFA2CFB3B2660FC49, 0x74C8DC04526C02E9, 0x9879BC80D21E40D3, 0xF6C9D66C4A5D3634, 0x873A67C73550828C, 
0xCD74CE4D6AA0C7DB, 0xB213BEF76BC59AEA, 0xD57D94E3B2DA9021, 0xF22BCDE06EF7701F, 0x5B99B3DCC6D66E81, 0x854B8B812705A178, 0x4CDD5E40690F2088, 0xD4A4E2C0BB11605B, 
0xC04895390F56FDDC, 0x7760466149F2D167, 0xEBFBE16DBF46D79F, 0x33BA2EFA686A7DB9, 0x5D0A4416F0290B5E, 0x375835764CC03B92, 0x1E9AAD64EE853225, 0x702AC78876C644C2
};
unsigned __int64 LS13[512] = {
0x857FF330FA8E7B2E, 0x976E2B7FF9B64B77, 0x545A76340E71E0C9, 0xB62964159FCAE4B4, 0x0646281940088A5E, 0xF98BA6A8729F2CE9, 0x22645B874678EAEC, 0x6A20BD784A982A4B, 
0x3356972565449F9A, 0xD5E0B5AB354ED632, 0x58D626068E613775, 0x2F4807EE67D5BFF4, 0x1211D84F03383059, 0xA0FD8CF55D439938, 0x8B70BBB4FB276B19, 0xEF5F4E48B0165165, 
0x53BC5276EFC4E833, 0x7B1271DA69A45F3D, 0xA15D80AEFCFE1B9C, 0x7CF45598881157C7, 0x399CEF0EA55CC278, 0x0000000000000000, 0x8853AF59DB232E36, 0x0FAF44DFA0149293, 
0x96CE2724580BC9D3, 0x89F3A3027A9EAC92, 0x400D86624D415ACE, 0x04C530AFC1B14DD5, 0x032314ED2004452F, 0xAEF2C4715CEA890F, 0x6269DDE50B39B022, 0x0E0F488401A91037, 
0xF784EE2C73363CDE, 0x577962D92E75A5E6, 0x32F69B7EC4F91D3E, 0x9C045F0F98139431, 0x1092C0F98281F7D2, 0x7831653749A01A12, 0xD440B9F094F35496, 0x5E900E1FCE69BD2B, 
0xE0F00A971002C3F6, 0x8E1587409B2BA468, 0xA438BC5A9CF2D4ED, 0xFD4E9607B32E613C, 0xCADD318D17DBB373, 0x028318B681B9C78B, 0x5C1316A94FD07AA0, 0xE9196651F01EDB3B, 
0x3CF9D3FAC5500D09, 0x18DBA064C3206DBB, 0x09E96CC6E01C18CD, 0xC65161BF97CB64CF, 0xDC09D96DD552CEFF, 0xA71BA8B7BCF691C2, 0x307583C84540DAB5, 0xB4AA7CA31E73233F, 
0x383CE35504E140DC, 0x63C9D1BEAA843286, 0xF507F69AF28FFB55, 0x01A00C5BA1BD82A4, 0x34B0B36784F19760, 0xEDDC56FE31AF96EE, 0xFAA8B245529B69C6, 0xC2945110567A291A, 
0x5F3002446FD43F8F, 0x2B8D3741A664F221, 0x21474F6A667CAFC3, 0xADD1D09C7CEECC20, 0x1F3D842622956541, 0x4E02CEE64CE84AF9, 0x55FA7A6FAFCC626D, 0x670CE1116B357F53, 
0x1E9D887D8328E7E5, 0x8339DB29BA86F170, 0x9BE27B4D79A69CCB, 0x07E62442E1B508FA, 0x8C969FF61A9263E3, 0x5DB31AF2EE6DF804, 0x9DA4535439AE1695, 0xC1B745FD767E6C35, 
0xB789684E3E776610, 0x3E7ACB4C44E9CA82, 0x3D59DFA164ED8FAD, 0xD96CE599B55E018E, 0xB34C58E1FFC62BC5, 0xE6B6228E500A49A8, 0xB06F4C0CDFC26EEA, 0x270167732674259D, 
0xBAA534271FDA3308, 0x432E928F6D451FE1, 0xAF52C82AFD570BAB, 0xAC71DCC7DD534E84, 0x49E4EAA4AD5D4203, 0xC4D279091672A344, 0xD8CCE9C214E3832A, 0x56D96E828FC82742, 
0xAB97F8853CE6467E, 0xB8262C919E63F483, 0xA598B0013D4F5649, 0x763E2DB348090A25, 0xE4353A38D1B38E23, 0x41AD8A39ECFCD86A, 0x7AB27D81C819DD99, 0xEC7C5AA59012144A, 
0x4C81D650CD518D72, 0x707805AA0801807B, 0x513F4AC06E7D2FB8, 0x4D21DA0B6CEC0FD6, 0x5A553EB00FD8F0FE, 0x81BAC39F3B3F36FB, 0x0849609D41A19A69, 0xF4A7FAC1533279F1, 
0x3793A78AA4F5D24F, 0x9E8747B919AA53BA, 0x2EE80BB5C6683D50, 0x1132CCA2233C7576, 0xDE8AC1DB54EB0974, 0xDBEFFD2F34E7C605, 0x3633ABD1054850EB, 0x25827FC5A7CDE216, 
0x4844E6FF0CE0C0A7, 0xA27E9443DCFA5EB3, 0xE15006CCB1BF4152, 0x614AC9082B3DF50D, 0xD763AD1DB4F711B9, 0x920B178B99BA8406, 0x658FF9A7EA8CB8D8, 0x47EBA220ACF45234, 
0xBFC008D37FD6FC79, 0x91280366B9BEC129, 0xA914E033BD5F81F5, 0x6EE58DD78B29679E, 0x1774E4BB6334FF28, 0x68A3A5CECB21EDC0, 0xBCE31C3E5FD2B956, 0x8299D7721B3B73D4, 
0x0B6A747061A5DF46, 0xDF2ACD80F5568BD0, 0x642FF5FC4B313A7C, 0x05653CF4600CCF71, 0xF82BAAF3D322AE4D, 0xDDA9D53674EF4C5B, 0xE8B96A0A51A3599F, 0x7FD74175A81512E8, 
0x7991696CE81D98B6, 0x996163FBF81F5B40, 0xD3A69DB275465C6C, 0x290E2FF727DD35AA, 0xC9FE256037DFF65C, 0xC85E293B966274F8, 0xBE600488DE6B7EDD, 0x8FB58B1B3A9626CC, 
0xA6BBA4EC1D4B1366, 0x5BF532EBAE65725A, 0x9F274BE2B817D11E, 0x0C8C50328010D7BC, 0x3B1FF7B824E505F3, 0x428E9ED4CCF89D45, 0x3ABFFBE385588757, 0xB98620CA3FDE7627, 
0x464BAE7B0D49D090, 0x735B11472805C554, 0xFCEE9A5C1293E398, 0x0ACA782BC0185DE2, 0x1C1E90CB0291206E, 0x1457F0564330BA07, 0x16D4E8E0C2897D8C, 0xC3345D4BF7C7ABBE, 
0x1BF8B489E3242894, 0x28AE23AC8660B70E, 0x865CE7DDDA8A3E01, 0xCC9B199457D3392D, 0x1A58B8D24299AA30, 0xE7162ED5F1B7CB0C, 0x6F45818C2A94E53A, 0x521C5E2D4E796A97, 
0x66ACED4ACA88FDF7, 0x15F7FC0DE28D38A3, 0xEA3A72BCD01A9E14, 0x751D395E680D4F0A, 0x779E21E8E9B48881, 0xD085895F55421943, 0x4FA2C2BDED55C85D, 0xD1258504F4FF9BE7, 
0x8AD0B7EF5A9AE9BD, 0x31D58F93E4FD5811, 0xF624E277D28BBE7A, 0x4B67F2122CE48588, 0xE5953663700E0C87, 0x84DFFF6B5B33F98A, 0xC7F16DE43676E66B, 0xA8B4EC681CE20351, 
0xCB7D3DD6B66631D7, 0x6DC6993AAB2D22B1, 0x509F469BCFC0AD1C, 0x7D5459C329ACD563, 0x6C6695610A90A015, 0x2C6B130347D1FADB, 0x74BD3505C9B0CDAE, 0x60EAC5538A8077A9, 
0xE273122191BB047D, 0x93AB1BD0380706A2, 0xC01749A6D7C3EE91, 0xCE180122D66AFEA6, 0xFFCD8EB13297A6B7, 0x13B1D414A285B2FD, 0x9A427716D81B1E6F, 0x20E74331C7C12D67, 
0xCD3B15CFF66EBB89, 0xDA4FF174955A44A1, 0x8D3693ADBB2FE147, 0x26A16B2887C9A739, 0xFE6D82EA932A2413, 0xA3DE98187D47DC17, 0x4568BA962D4D95BF, 0x7E774D2E09A8904C, 
0xB1CF40577E7FEC4E, 0xB50A70F8BFCEA19B, 0xEEFF421311ABD3C1, 0x2DCB1F58E66C787F, 0x801ACFC49A82B45F, 0x23C457DCE7C56848, 0xCFB80D7977D77C02, 0x95ED33C9780F8CFC, 
0x2422739E067060B2, 0x3510BF3C254C15C4, 0x4AC7FE498D59072C, 0xF2E1D2D8133AF3AF, 0x87FCEB867B37BCA5, 0x1DBE9C90A32CA2CA, 0xD20691E9D4FBDEC8, 0xF341DE83B287710B, 
0xF062CA6E92833424, 0x90880F3D1803438D, 0x72FB1D1C89B847F0, 0x59762A5D2FDCB5D1, 0xFB08BE1EF326EB62, 0xD6C3A146154A931D, 0x71D809F1A9BC02DF, 0x944D3F92D9B20E58, 
0xEB9A7EE771A71CB0, 0x2A2D3B1A07D97085, 0xBB05387CBE67B1AC, 0x6903A9956A9C6F64, 0x197BAC3F629DEF1F, 0x98C16FA059A2D9E4, 0x6B80B123EB25A8EF, 0xBD431065FE6F3BF2, 
0xC5727552B7CF21E0, 0xF1C2C635333EB680, 0x3FDAC717E5544826, 0xAA37F4DE9D5BC4DA, 0x0D2C5C6921AD5518, 0xB2EC54BA5E7BA961, 0x44C8B6CD8CF0171B, 0xE3D31E7A300686D9, 

0xDEDDFD61146FE0EF, 0x375CB766B1FAD4D0, 0x2DBF26A717F749D6, 0xF5D077887F9BF342, 0x2376D9017AF0CB09, 0xA44F3ECA7E529455, 0x32B74D0FF319A377, 0x10F6A6132208738B, 
0x2B0D8AE96BF413AD, 0x7087F479EE389A37, 0x6B5357A5E3D41CC4, 0x24F34752AD128A87, 0xE9814A07A595343F, 0x9FB4123037AEF473, 0x38A27ADD771C4DFA, 0xCE2B5B7236679364, 
0x5E6184F9C72FFE3D, 0x094C61F5BAE5C351, 0xCF1C696F9D868891, 0x7A92C3AB6A3D74BA, 0x4E9722EAE5278DB6, 0x0000000000000000, 0xC899F73C4A64C91F, 0xB6D7FCE3C95BD1F7, 
0x67F4CC391BD2A832, 0x98318C63E04CB5FD, 0xE748B5A1C892B6E0, 0x83E52FBFEDA0330E, 0xF03B8DE13D7884E5, 0x79CB958C54DD5966, 0xD5FFF8AE3B8B1597, 0xE67F87BC6373AD15, 
0x4230B9761D213940, 0xDD84AB462A8FCD33, 0x7BA5F1B6C1DC6F4F, 0x026E643A95013629, 0x4912BCB932C5CC38, 0xF977EC14879D47B4, 0x202F8F264410E6D5, 0x48258EA49924D7CD, 
0x78FCA791FF3C4293, 0xEBEF2E3D30940216, 0x1C513D8FDA0EC77D, 0x27AA117593F2A75B, 0x8F42B42315A687F8, 0xA093F6BE9750F807, 0xE8B6781A0E742FCA, 0xED5D82734C97586D, 
0x9DDA760AA2AFC25A, 0x8C1BE2042B46AA24, 0x95A125E2B3AB1AFE, 0xC9AEC521E185D2EA, 0xE526D19B5D9380C9, 0xEC6AB06EE7764398, 0xDB360708568C9748, 0x55438136E8CB0B45, 
0x1E3F59B54F0FF154, 0x855783F191A36975, 0xE2A34FC88A71C147, 0x50A87B5FAA287CE2, 0x58D328B7BB2CA446, 0x6EB8ADCCA1376B63, 0x5474B32B432A10B0, 0x4A4BEA9E0C25E1E4, 
0x188DF5FB330CAB2F, 0xA71668ED40B2B989, 0xC28CC0EECE612792, 0x89F0186D69A5DD83, 0xFFC5405AFB9E1DCF, 0x0137321DABE11BF5, 0x7D175DF8BDDF3534, 0x06B2AC4E7C035A7B, 
0xAF6D3B0551B6612D, 0xFDAB24606E9F2BE6, 0x71B0C66445D981C2, 0x73DEA25ED0D8B7EB, 0x4B7CD883A7C4FA11, 0xB81E0345A45C5328, 0x52C61F653F294ACB, 0xBA70677F315D6501, 
0xA5780CD7D5B38FA0, 0x3D4980B435FF3A5D, 0xCD720D550887BEB8, 0x366B857B1A1BCF25, 0x269D23683813BCAE, 0x5B8A7E9085CC899A, 0xD6A6AE89056B384B, 0xE1FA19EFB491EC9B, 
0xB33C068A8BB8A650, 0x17733840F5EA3205, 0x2963EED3FEF52584, 0xD9586332C38DA161, 0x72E990437B39AC1E, 0x693D339F76D52AED, 0x66C3FE24B033B3C7, 0x8D2CD01980A7B1D1, 
0xAA86C16C1355168A, 0x13AFF0341CE85E57, 0x4CF946D07026BB9F, 0x1F086BA8E4EEEAA1, 0xFB19882E129C719D, 0xB7E0CEFE62BACA02, 0x59E41AAA10CDBFB3, 0x3E10D6930B1F1781, 
0xA1A4C4A33CB1E3F2, 0x3C7EB2A99E1E21A8, 0xFEF27247507F063A, 0xF10CBFFC96999F10, 0xCBC0A11B7484E4C3, 0x5D38D2DEF9CFD3E1, 0xC5095EBD1983661C, 0xB20B34972059BDA5, 
0xA8E8A556865420A3, 0xA2FD92840251CE2E, 0x745B3C0D073AF665, 0x19BAC7E698EDB0DA, 0x45B52725CAC378CE, 0x96F873C58D4B3722, 0xF840DE092C7C5C41, 0x4169EF5123C1149C, 
0x2241EB1CD111D0FC, 0x3F27E48EA0FE0C74, 0x2854DCCE55143E71, 0x25C4754F06F39172, 0xD01402C779686230, 0xE411E386F6729B3C, 0xA6215AF0EB53A27C, 0x949617FF184A010B, 
0x6071526ACC30E9BC, 0x142A6E67CB0A1FD9, 0x0A1537D28405EE8D, 0x931389ACCFA84085, 0x3ACC1EE7E21D7BD3, 0xB06550ADB5588B8C, 0x904ADF8BF1486D59, 0xAD035F3FC4B75704, 
0x3532D35C24FBE2F9, 0x151D5C7A60EB042C, 0xF68921AF417BDE9E, 0xD34D54E047884FEC, 0xF4E74595D47AE8B7, 0xB58EAAC4F7BBFC2B, 0xBDF5F92CE6BF248F, 0x8AA94E4A5745F05F, 
0xA9DF974B2DB53B56, 0xD12330DAD28979C5, 0x53F12D7894C8513E, 0x07859E53D7E2418E, 0x7F7939C228DE031D, 0x2FD1429D82F67FFF, 0x30D929356618955E, 0xBB4755629ABC7EF4, 
0xBCC2CB314D5E3F7A, 0x9B68DA44DEAC9821, 0xF255E9DBA879B2CC, 0x46EC7102F4235512, 0xEE04D454727775B1, 0x47DB431F5FC24EE7, 0xBEACAF0BD85F0953, 0x43078B6BB6C022B5, 
0xC43E6CA0B2627DE9, 0xCC453F48A366A54D, 0x77026A2A39DADBB9, 0x659AA8038ED39E1B, 0x0FFECDBBC6E6992A, 0xCAF79306DF65FF36, 0x6A6465B848350731, 0x1AE391C1A60D9D06, 
0x7C206FE5163E2EC1, 0x572DE50C7DCA3D6C, 0x2EE670802917640A, 0xAC346D226F564CF1, 0x2C8814BABC165223, 0x0B2205CF2FE4F578, 0xC3BBF2F365803C67, 0x0EC9FFA66D0782DF, 
0x561AD711D62B2699, 0x9A5FE859754D83D4, 0x1D660F9271EFDC88, 0xEF33E649D9966E44, 0x4FA010F74EC69643, 0xA3CAA099A9B0D5DB, 0x519F494201C96717, 0xF362DBC60398A939, 
0x680A0182DD343118, 0x8B9E7C57FCA4EBAA, 0x1298C229B70945A2, 0xD27A66FDEC695419, 0xABB1F371B8B40D7F, 0x8E75863EBE479C0D, 0x9906BE7E4BADAE08, 0x5ABD4C8D2E2D926F, 
0xDFEACF7CBF8EFB1A, 0x6328044DF2D0C460, 0xAE5A0918FA577AD8, 0x2A3AB8F4C0150858, 0x33807F1258F8B882, 0xD4C8CAB3906A0E62, 0xBF9B9D1673BE12A6, 0x756C0E10ACDBED90, 
0xD86F512F686CBA94, 0xB4B998D95C5AE7DE, 0xEAD81C209B7519E3, 0x0CA79B9CF806B4F6, 0x8739E7CB04A25F5C, 0xB92931580FBD48DD, 0x2118BD3BEFF1FD20, 0x9224BBB164495B70, 
0xFC9C167DC57E3013, 0xC650089A27634BC0, 0x1BD4A3DC0DEC86F3, 0xB15262B01EB99079, 0xD7919C94AE8A23BE, 0x6F8F9FD10AD67096, 0x3405E1418F1AF90C, 0xDA013515FD6D8CBD, 
0x860ED5D6AF4344A9, 0x05EBFA6942E377A7, 0x9E83202D9C4FEF86, 0x8460B1EC3A427280, 0x0D90A98153E7AF03, 0x621F36505931DF95, 0x5C0FE0C3522EC814, 0x97CF41D826AA2CD7, 
0x11C1940E89E9687E, 0x087B53E81104D8A4, 0x82D21DA2464128FB, 0x917DED965AA976AC, 0x7E4E0BDF833F18E8, 0x5F56B6E46CCEE5C8, 0x035956273EE02DDC, 0xC1D596C9F0810A4E, 
0x31EE1B28CDF98EAB, 0x448215386122633B, 0x9CED4417094ED9AF, 0x3BFB2CFA49FC6026, 0x04DCC874E9026C52, 0x80BC7998D3401ED2, 0x6CD6C9F634365D4A, 0xC7673A878C825035, 
0x4DCE74CDDBC7A06A, 0xF7BE13B2EA9AC56B, 0xE3947DD52190DAB2, 0xE0CD2BF21F70F76E, 0xDCB3995B816ED6C6, 0x818B4B8578A10527, 0x405EDD4C88200F69, 0xC0E2A4D45B6011BB, 
0x399548C0DCFD560F, 0x6146607767D1F249, 0x6DE1FBEB9FD746BF, 0xFA2EBA33B97D6A68, 0x16440A5D5E0B29F0, 0x76355837923BC04C, 0x64AD9A1E253285EE, 0x88C72A70C244C676
};
unsigned __int64 LS12[512] = {
0x7F8530F38EFA2E7B, 0x6E977F2BB6F9774B, 0x5A543476710EC9E0, 0x29B61564CA9FB4E4, 0x4606192808405E8A, 0x8BF9A8A69F72E92C, 0x6422875B7846ECEA, 0x206A78BD984A4B2A, 
0x5633259744659A9F, 0xE0D5ABB54E3532D6, 0xD6580626618E7537, 0x482FEE07D567F4BF, 0x11124FD838035930, 0xFDA0F58C435D3899, 0x708BB4BB27FB196B, 0x5FEF484E16B06551, 
0xBC537652C4EF33E8, 0x127BDA71A4693D5F, 0x5DA1AE80FEFC9C1B, 0xF47C98551188C757, 0x9C390EEF5CA578C2, 0x0000000000000000, 0x538859AF23DB362E, 0xAF0FDF4414A09392, 
0xCE9624270B58D3C9, 0xF38902A39E7A92AC, 0x0D406286414DCE5A, 0xC504AF30B1C1D54D, 0x2303ED1404202F45, 0xF2AE71C4EA5C0F89, 0x6962E5DD390B22B0, 0x0F0E8448A9013710, 
0x84F72CEE3673DE3C, 0x7957D962752EE6A5, 0xF6327E9BF9C43E1D, 0x049C0F5F13983194, 0x9210F9C08182D2F7, 0x31783765A049121A, 0x40D4F0B9F3949654, 0x905E1F0E69CE2BBD, 
0xF0E0970A0210F6C3, 0x158E40872B9B68A4, 0x38A45ABCF29CEDD4, 0x4EFD07962EB33C61, 0xDDCA8D31DB1773B3, 0x8302B618B9818BC7, 0x135CA916D04FA07A, 0x19E951661EF03BDB, 
0xF93CFAD350C5090D, 0xDB1864A020C3BB6D, 0xE909C66C1CE0CD18, 0x51C6BF61CB97CF64, 0x09DC6DD952D5FFCE, 0x1BA7B7A8F6BCC291, 0x7530C8834045B5DA, 0xAAB4A37C731E3F23, 
0x3C3855E3E104DC40, 0xC963BED184AA8632, 0x07F59AF68FF255FB, 0xA0015B0CBDA1A482, 0xB03467B3F1846097, 0xDCEDFE56AF31EE96, 0xA8FA45B29B52C669, 0x94C210517A561A29, 
0x305F4402D46F8F3F, 0x8D2B413764A621F2, 0x47216A4F7C66C3AF, 0xD1AD9CD0EE7C20CC, 0x3D1F268495224165, 0x024EE6CEE84CF94A, 0xFA556F7ACCAF6D62, 0x0C6711E1356B537F, 
0x9D1E7D882883E5E7, 0x398329DB86BA70F1, 0xE29B4D7BA679CB9C, 0xE6074224B5E1FA08, 0x968CF69F921AE363, 0xB35DF21A6DEE04F8, 0xA49D5453AE399516, 0xB7C1FD457E76356C, 
0x89B74E68773E1066, 0x7A3E4CCBE94482CA, 0x593DA1DFED64AD8F, 0x6CD999E55EB58E01, 0x4CB3E158C6FFC52B, 0xB6E68E220A50A849, 0x6FB00C4CC2DFEA6E, 0x0127736774269D25, 
0xA5BA2734DA1F0833, 0x2E438F92456DE11F, 0x52AF2AC857FDAB0B, 0x71ACC7DC53DD844E, 0xE449A4EA5DAD0342, 0xD2C40979721644A3, 0xCCD8C2E9E3142A83, 0xD956826EC88F4227, 
0x97AB85F8E63C7E46, 0x26B8912C639E83F4, 0x98A501B04F3D4956, 0x3E76B32D0948250A, 0x35E4383AB3D1238E, 0xAD41398AFCEC6AD8, 0xB27A817D19C899DD, 0x7CECA55A12904A14, 
0x814C50D651CD728D, 0x7870AA0501087B80, 0x3F51C04A7D6EB82F, 0x214D0BDAEC6CD60F, 0x555AB03ED80FFEF0, 0xBA819FC33F3BFB36, 0x49089D60A141699A, 0xA7F4C1FA3253F179, 
0x93378AA7F5A44FD2, 0x879EB947AA19BA53, 0xE82EB50B68C6503D, 0x3211A2CC3C237675, 0x8ADEDBC1EB547409, 0xEFDB2FFDE73405C6, 0x3336D1AB4805EB50, 0x8225C57FCDA716E2, 
0x4448FFE6E00CA7C0, 0x7EA24394FADCB35E, 0x50E1CC06BFB15241, 0x4A6108C93D2B0DF5, 0x63D71DADF7B4B911, 0x0B928B17BA990684, 0x8F65A7F98CEAD8B8, 0xEB4720A2F4AC3452, 
0xC0BFD308D67F79FC, 0x28916603BEB929C1, 0x14A933E05FBDF581, 0xE56ED78D298B9E67, 0x7417BBE4346328FF, 0xA368CEA521CBC0ED, 0xE3BC3E1CD25F56B9, 0x998272D73B1BD473, 
0x6A0B7074A56146DF, 0x2ADF80CD56F5D08B, 0x2F64FCF5314B7C3A, 0x6505F43C0C6071CF, 0x2BF8F3AA22D34DAE, 0xA9DD36D5EF745B4C, 0xB9E80A6AA3519F59, 0xD77F754115A8E812, 
0x91796C691DE8B698, 0x6199FB631FF8405B, 0xA6D3B29D46756C5C, 0x0E29F72FDD27AA35, 0xFEC96025DF375CF6, 0x5EC83B296296F874, 0x60BE88046BDEDD7E, 0xB58F1B8B963ACC26, 
0xBBA6ECA44B1D6613, 0xF55BEB3265AE5A72, 0x279FE24B17B81ED1, 0x8C0C32501080BCD7, 0x1F3BB8F7E524F305, 0x8E42D49EF8CC459D, 0xBF3AE3FB58855787, 0x86B9CA20DE3F2776, 
0x4B467BAE490D90D0, 0x5B734711052854C5, 0xEEFC5C9A931298E3, 0xCA0A2B7818C0E25D, 0x1E1CCB9091026E20, 0x571456F0304307BA, 0xD416E0E889C28C7D, 0x34C34B5DC7F7BEAB, 
0xF81B89B424E39428, 0xAE28AC2360860EB7, 0x5C86DDE78ADA013E, 0x9BCC9419D3572D39, 0x581AD2B8994230AA, 0x16E7D52EB7F10CCB, 0x456F8C81942A3AE5, 0x1C522D5E794E976A, 
0xAC664AED88CAF7FD, 0xF7150DFC8DE2A338, 0x3AEABC721AD0149E, 0x1D755E390D680A4F, 0x9E77E821B4E98188, 0x85D05F8942554319, 0xA24FBDC255ED5DC8, 0x25D10485FFF4E79B, 
0xD08AEFB79A5ABDE9, 0xD531938FFDE41158, 0x24F677E28BD27ABE, 0x674B12F2E42C8885, 0x95E563360E70870C, 0xDF846BFF335B8AF9, 0xF1C7E46D76366BE6, 0xB4A868ECE21C5103, 
0x7DCBD63D66B6D731, 0xC66D3A992DABB122, 0x9F509B46C0CF1CAD, 0x547DC359AC2963D5, 0x666C6195900A15A0, 0x6B2C0313D147DBFA, 0xBD740535B0C9AECD, 0xEA6053C5808AA977, 
0x73E22112BB917D04, 0xAB93D01B0738A206, 0x17C0A649C3D791EE, 0x18CE22016AD6A6FE, 0xCDFFB18E9732B7A6, 0xB11314D485A2FDB2, 0x429A16771BD86F1E, 0xE7203143C1C7672D, 
0x3BCDCF156EF689BB, 0x4FDA74F15A95A144, 0x368DAD932FBB47E1, 0xA126286BC98739A7, 0x6DFEEA822A931324, 0xDEA31898477D17DC, 0x684596BA4D2DBF95, 0x777E2E4DA8094C90, 
0xCFB157407F7E4EEC, 0x0AB5F870CEBF9BA1, 0xFFEE1342AB11C1D3, 0xCB2D581F6CE67F78, 0x1A80C4CF829A5FB4, 0xC423DC57C5E74868, 0xB8CF790DD777027C, 0xED95C9330F78FC8C, 
0x22249E737006B260, 0x10353CBF4C25C415, 0xC74A49FE598D2C07, 0xE1F2D8D23A13AFF3, 0xFC8786EB377BA5BC, 0xBE1D909C2CA3CAA2, 0x06D2E991FBD4C8DE, 0x41F383DE87B20B71, 
0x62F06ECA83922434, 0x88903D0F03188D43, 0xFB721C1DB889F047, 0x76595D2ADC2FD1B5, 0x08FB1EBE26F362EB, 0xC3D646A14A151D93, 0xD871F109BCA9DF02, 0x4D94923FB2D9580E, 
0x9AEBE77EA771B01C, 0x2D2A1A3BD9078570, 0x05BB7C3867BEACB1, 0x036995A99C6A646F, 0x7B193FAC9D621FEF, 0xC198A06FA259E4D9, 0x806B23B125EBEFA8, 0x43BD65106FFEF23B, 
0x72C55275CFB7E021, 0xC2F135C63E3380B6, 0xDA3F17C754E52648, 0x37AADEF45B9DDAC4, 0x2C0D695CAD211855, 0xECB2BA547B5E61A9, 0xC844CDB6F08C1B17, 0xD3E37A1E0630D986, 

0xDDDE61FD6F14EFE0, 0x5C3766B7FAB1D0D4, 0xBF2DA726F717D649, 0xD0F588779B7F42F3, 0x762301D9F07A09CB, 0x4FA4CA3E527E5594, 0xB7320F4D19F377A3, 0xF61013A608228B73, 
0x0D2BE98AF46BAD13, 0x877079F438EE379A, 0x536BA557D4E3C41C, 0xF324524712AD878A, 0x81E9074A95A53F34, 0xB49F3012AE3773F4, 0xA238DD7A1C77FA4D, 0x2BCE725B67366493, 
0x615EF9842FC73DFE, 0x4C09F561E5BA51C3, 0x1CCF6F69869D9188, 0x927AABC33D6ABA74, 0x974EEA2227E5B68D, 0x0000000000000000, 0x99C83CF7644A1FC9, 0xD7B6E3FC5BC9F7D1, 
0xF46739CCD21B32A8, 0x3198638C4CE0FDB5, 0x48E7A1B592C8E0B6, 0xE583BF2FA0ED0E33, 0x3BF0E18D783DE584, 0xCB798C95DD546659, 0xFFD5AEF88B3B9715, 0x7FE6BC87736315AD, 
0x304276B9211D4039, 0x84DD46AB8F2A33CD, 0xA57BB6F1DCC14F6F, 0x6E023A6401952936, 0x1249B9BCC53238CC, 0x77F914EC9D87B447, 0x2F20268F1044D5E6, 0x2548A48E2499CDD7, 
0xFC7891A73CFF9342, 0xEFEB3D2E94301602, 0x511C8F3D0EDA7DC7, 0xAA277511F2935BA7, 0x428F23B4A615F887, 0x93A0BEF6509707F8, 0xB6E81A78740ECA2F, 0x5DED7382974C6D58, 
0xDA9D0A76AFA25AC2, 0x1B8C04E2462B24AA, 0xA195E225ABB3FE1A, 0xAEC921C585E1EAD2, 0x26E59BD1935DC980, 0x6AEC6EB076E79843, 0x36DB08078C564897, 0x43553681CBE8450B, 
0x3F1EB5590F4F54F1, 0x5785F183A3917569, 0xA3E2C84F718A47C1, 0xA8505F7B28AAE27C, 0xD358B7282CBB46A4, 0xB86ECCAD37A1636B, 0x74542BB32A43B010, 0x4B4A9EEA250CE4E1, 
0x8D18FBF50C332FAB, 0x16A7ED68B24089B9, 0x8CC2EEC061CE9227, 0xF0896D18A56983DD, 0xC5FF5A409EFBCF1D, 0x37011D32E1ABF51B, 0x177DF85DDFBD3435, 0xB2064EAC037C7B5A, 
0x6DAF053BB6512D61, 0xABFD60249F6EE62B, 0xB07164C6D945C281, 0xDE735EA2D8D0EBB7, 0x7C4B83D8C4A711FA, 0x1EB845035CA42853, 0xC652651F293FCB4A, 0x70BA7F675D310165, 
0x78A5D70CB3D5A08F, 0x493DB480FF355D3A, 0x72CD550D8708B8BE, 0x6B367B851B1A25CF, 0x9D2668231338AEBC, 0x8A5B907ECC859A89, 0xA6D689AE6B054B38, 0xFAE1EF1991B49BEC, 
0x3CB38A06B88B50A6, 0x73174038EAF50532, 0x6329D3EEF5FE8425, 0x58D932638DC361A1, 0xE9724390397B1EAC, 0x3D699F33D576ED2A, 0xC36624FE33B0C7B3, 0x2C8D19D0A780D1B1, 
0x86AA6CC155138A16, 0xAF1334F0E81C575E, 0xF94CD04626709FBB, 0x081FA86BEEE4A1EA, 0x19FB2E889C129D71, 0xE0B7FECEBA6202CA, 0xE459AA1ACD10B3BF, 0x103E93D61F0B8117, 
0xA4A1A3C4B13CF2E3, 0x7E3CA9B21E9EA821, 0xF2FE47727F503A06, 0x0CF1FCBF9996109F, 0xC0CB1BA18474C3E4, 0x385DDED2CFF9E1D3, 0x09C5BD5E83191C66, 0x0BB297345920A5BD, 
0xE8A856A55486A320, 0xFDA2849251022ECE, 0x5B740D3C3A0765F6, 0xBA19E6C7ED98DAB0, 0xB5452527C3CACE78, 0xF896C5734B8D2237, 0x40F809DE7C2C415C, 0x694151EFC1239C14, 
0x41221CEB11D1FCD0, 0x273F8EE4FEA0740C, 0x5428CEDC1455713E, 0xC4254F75F3067291, 0x14D0C70268793062, 0x11E486E372F63C9B, 0x21A6F05A53EB7CA2, 0x9694FF174A180B01, 
0x71606A5230CCBCE9, 0x2A14676E0ACBD91F, 0x150AD23705848DEE, 0x1393AC89A8CF8540, 0xCC3AE71E1DE2D37B, 0x65B0AD5058B58C8B, 0x4A908BDF48F1596D, 0x03AD3F5FB7C40457, 
0x32355CD3FB24F9E2, 0x1D157A5CEB602C04, 0x89F6AF217B419EDE, 0x4DD3E0548847EC4F, 0xE7F495457AD4B7E8, 0x8EB5C4AABBF72BFC, 0xF5BD2CF9BFE68F24, 0xA98A4A4E45575FF0, 
0xDFA94B97B52D563B, 0x23D1DA3089D2C579, 0xF153782DC8943E51, 0x8507539EE2D78E41, 0x797FC239DE281D03, 0xD12F9D42F682FF7F, 0xD930352918665E95, 0x47BB6255BC9AF47E, 
0xC2BC31CB5E4D7A3F, 0x689B44DAACDE2198, 0x55F2DBE979A8CCB2, 0xEC46027123F41255, 0x04EE54D47772B175, 0xDB471F43C25FE74E, 0xACBE0BAF5FD85309, 0x07436B8BC0B6B522, 
0x3EC4A06C62B2E97D, 0x45CC483F66A34DA5, 0x02772A6ADA39B9DB, 0x9A6503A8D38E1B9E, 0xFE0FBBCDE6C62A99, 0xF7CA069365DF36FF, 0x646AB86535483107, 0xE31AC1910DA6069D, 
0x207CE56F3E16C12E, 0x2D570CE5CA7D6C3D, 0xE62E807017290A64, 0x34AC226D566FF14C, 0x882CBA1416BC2352, 0x220BCF05E42F78F5, 0xBBC3F3F28065673C, 0xC90EA6FF076DDF82, 
0x1A5611D72BD69926, 0x5F9A59E84D75D483, 0x661D920FEF7188DC, 0x33EF49E696D9446E, 0xA04FF710C64E4396, 0xCAA399A0B0A9DBD5, 0x9F514249C9011767, 0x62F3C6DB980339A9, 
0x0A68820134DD1831, 0x9E8B577CA4FCAAEB, 0x981229C209B7A245, 0x7AD2FD6669EC1954, 0xB1AB71F3B4B87F0D, 0x758E3E8647BE0D9C, 0x06997EBEAD4B08AE, 0xBD5A8D4C2D2E6F92, 
0xEADF7CCF8EBF1AFB, 0x28634D04D0F260C4, 0x5AAE180957FAD87A, 0x3A2AF4B815C05808, 0x8033127FF85882B8, 0xC8D4B3CA6A90620E, 0x9BBF169DBE73A612, 0x6C75100EDBAC90ED, 
0x6FD82F516C6894BA, 0xB9B4D9985A5CDEE7, 0xD8EA201C759BE319, 0xA70C9C9B06F8F6B4, 0x3987CBE7A2045C5F, 0x29B95831BD0FDD48, 0x18213BBDF1EF20FD, 0x2492B1BB4964705B, 
0x9CFC7D167EC51330, 0x50C69A086327C04B, 0xD41BDCA3EC0DF386, 0x52B1B062B91E7990, 0x91D7949C8AAEBE23, 0x8F6FD19FD60A9670, 0x053441E11A8F0CF9, 0x01DA15356DFDBD8C, 
0x0E86D6D543AFA944, 0xEB0569FAE342A777, 0x839E2D204F9C86EF, 0x6084ECB1423A8072, 0x900D81A9E75303AF, 0x1F625036315995DF, 0x0F5CC3E02E5214C8, 0xCF97D841AA26D72C, 
0xC1110E94E9897E68, 0x7B08E8530411A4D8, 0xD282A21D4146FB28, 0x7D9196EDA95AAC76, 0x4E7EDF0B3F83E818, 0x565FE4B6CE6CC8E5, 0x59032756E03EDC2D, 0xD5C1C99681F04E0A, 
0xEE31281BF9CDAB8E, 0x8244381522613B63, 0xED9C17444E09AFD9, 0xFB3BFA2CFC492660, 0xDC0474C802E9526C, 0xBC80987940D3D21E, 0xD66CF6C936344A5D, 0x67C7873A828C3550, 
0xCE4DCD74C7DB6AA0, 0xBEF7B2139AEA6BC5, 0x94E3D57D9021B2DA, 0xCDE0F22B701F6EF7, 0xB3DC5B996E81C6D6, 0x8B81854BA1782705, 0x5E404CDD2088690F, 0xE2C0D4A4605BBB11, 
0x9539C048FDDC0F56, 0x46617760D16749F2, 0xE16DEBFBD79FBF46, 0x2EFA33BA7DB9686A, 0x44165D0A0B5EF029, 0x357637583B924CC0, 0xAD641E9A3225EE85, 0xC788702A44C276C6
};
unsigned __int64 LS11[512] = {
0x7B2EFA8EF330857F, 0x4B77F9B62B7F976E, 0xE0C90E717634545A, 0xE4B49FCA6415B629, 0x8A5E400828190646, 0x2CE9729FA6A8F98B, 0xEAEC46785B872264, 0x2A4B4A98BD786A20, 
0x9F9A654497253356, 0xD632354EB5ABD5E0, 0x37758E61260658D6, 0xBFF467D507EE2F48, 0x30590338D84F1211, 0x99385D438CF5A0FD, 0x6B19FB27BBB48B70, 0x5165B0164E48EF5F, 
0xE833EFC4527653BC, 0x5F3D69A471DA7B12, 0x1B9CFCFE80AEA15D, 0x57C7881155987CF4, 0xC278A55CEF0E399C, 0x0000000000000000, 0x2E36DB23AF598853, 0x9293A01444DF0FAF, 
0xC9D3580B272496CE, 0xAC927A9EA30289F3, 0x5ACE4D418662400D, 0x4DD5C1B130AF04C5, 0x452F200414ED0323, 0x890F5CEAC471AEF2, 0xB0220B39DDE56269, 0x103701A948840E0F, 
0x3CDE7336EE2CF784, 0xA5E62E7562D95779, 0x1D3EC4F99B7E32F6, 0x943198135F0F9C04, 0xF7D28281C0F91092, 0x1A1249A065377831, 0x549694F3B9F0D440, 0xBD2BCE690E1F5E90, 
0xC3F610020A97E0F0, 0xA4689B2B87408E15, 0xD4ED9CF2BC5AA438, 0x613CB32E9607FD4E, 0xB37317DB318DCADD, 0xC78B81B918B60283, 0x7AA04FD016A95C13, 0xDB3BF01E6651E919, 
0x0D09C550D3FA3CF9, 0x6DBBC320A06418DB, 0x18CDE01C6CC609E9, 0x64CF97CB61BFC651, 0xCEFFD552D96DDC09, 0x91C2BCF6A8B7A71B, 0xDAB5454083C83075, 0x233F1E737CA3B4AA, 
0x40DC04E1E355383C, 0x3286AA84D1BE63C9, 0xFB55F28FF69AF507, 0x82A4A1BD0C5B01A0, 0x976084F1B36734B0, 0x96EE31AF56FEEDDC, 0x69C6529BB245FAA8, 0x291A567A5110C294, 
0x3F8F6FD402445F30, 0xF221A66437412B8D, 0xAFC3667C4F6A2147, 0xCC207CEED09CADD1, 0x6541229584261F3D, 0x4AF94CE8CEE64E02, 0x626DAFCC7A6F55FA, 0x7F536B35E111670C, 
0xE7E58328887D1E9D, 0xF170BA86DB298339, 0x9CCB79A67B4D9BE2, 0x08FAE1B5244207E6, 0x63E31A929FF68C96, 0xF804EE6D1AF25DB3, 0x169539AE53549DA4, 0x6C35767E45FDC1B7, 
0x66103E77684EB789, 0xCA8244E9CB4C3E7A, 0x8FAD64EDDFA13D59, 0x018EB55EE599D96C, 0x2BC5FFC658E1B34C, 0x49A8500A228EE6B6, 0x6EEADFC24C0CB06F, 0x259D267467732701, 
0x33081FDA3427BAA5, 0x1FE16D45928F432E, 0x0BABFD57C82AAF52, 0x4E84DD53DCC7AC71, 0x4203AD5DEAA449E4, 0xA34416727909C4D2, 0x832A14E3E9C2D8CC, 0x27428FC86E8256D9, 
0x467E3CE6F885AB97, 0xF4839E632C91B826, 0x56493D4FB001A598, 0x0A2548092DB3763E, 0x8E23D1B33A38E435, 0xD86AECFC8A3941AD, 0xDD99C8197D817AB2, 0x144A90125AA5EC7C, 
0x8D72CD51D6504C81, 0x807B080105AA7078, 0x2FB86E7D4AC0513F, 0x0FD66CECDA0B4D21, 0xF0FE0FD83EB05A55, 0x36FB3B3FC39F81BA, 0x9A6941A1609D0849, 0x79F15332FAC1F4A7, 
0xD24FA4F5A78A3793, 0x53BA19AA47B99E87, 0x3D50C6680BB52EE8, 0x7576233CCCA21132, 0x097454EBC1DBDE8A, 0xC60534E7FD2FDBEF, 0x50EB0548ABD13633, 0xE216A7CD7FC52582, 
0xC0A70CE0E6FF4844, 0x5EB3DCFA9443A27E, 0x4152B1BF06CCE150, 0xF50D2B3DC908614A, 0x11B9B4F7AD1DD763, 0x840699BA178B920B, 0xB8D8EA8CF9A7658F, 0x5234ACF4A22047EB, 
0xFC797FD608D3BFC0, 0xC129B9BE03669128, 0x81F5BD5FE033A914, 0x679E8B298DD76EE5, 0xFF286334E4BB1774, 0xEDC0CB21A5CE68A3, 0xB9565FD21C3EBCE3, 0x73D41B3BD7728299, 
0xDF4661A574700B6A, 0x8BD0F556CD80DF2A, 0x3A7C4B31F5FC642F, 0xCF71600C3CF40565, 0xAE4DD322AAF3F82B, 0x4C5B74EFD536DDA9, 0x599F51A36A0AE8B9, 0x12E8A81541757FD7, 
0x98B6E81D696C7991, 0x5B40F81F63FB9961, 0x5C6C75469DB2D3A6, 0x35AA27DD2FF7290E, 0xF65C37DF2560C9FE, 0x74F89662293BC85E, 0x7EDDDE6B0488BE60, 0x26CC3A968B1B8FB5, 
0x13661D4BA4ECA6BB, 0x725AAE6532EB5BF5, 0xD11EB8174BE29F27, 0xD7BC801050320C8C, 0x05F324E5F7B83B1F, 0x9D45CCF89ED4428E, 0x87578558FBE33ABF, 0x76273FDE20CAB986, 
0xD0900D49AE7B464B, 0xC55428051147735B, 0xE39812939A5CFCEE, 0x5DE2C018782B0ACA, 0x206E029190CB1C1E, 0xBA074330F0561457, 0x7D8CC289E8E016D4, 0xABBEF7C75D4BC334, 
0x2894E324B4891BF8, 0xB70E866023AC28AE, 0x3E01DA8AE7DD865C, 0x392D57D31994CC9B, 0xAA304299B8D21A58, 0xCB0CF1B72ED5E716, 0xE53A2A94818C6F45, 0x6A974E795E2D521C, 
0xFDF7CA88ED4A66AC, 0x38A3E28DFC0D15F7, 0x9E14D01A72BCEA3A, 0x4F0A680D395E751D, 0x8881E9B421E8779E, 0x19435542895FD085, 0xC85DED55C2BD4FA2, 0x9BE7F4FF8504D125, 
0xE9BD5A9AB7EF8AD0, 0x5811E4FD8F9331D5, 0xBE7AD28BE277F624, 0x85882CE4F2124B67, 0x0C87700E3663E595, 0xF98A5B33FF6B84DF, 0xE66B36766DE4C7F1, 0x03511CE2EC68A8B4, 
0x31D7B6663DD6CB7D, 0x22B1AB2D993A6DC6, 0xAD1CCFC0469B509F, 0xD56329AC59C37D54, 0xA0150A9095616C66, 0xFADB47D113032C6B, 0xCDAEC9B0350574BD, 0x77A98A80C55360EA, 
0x047D91BB1221E273, 0x06A238071BD093AB, 0xEE91D7C349A6C017, 0xFEA6D66A0122CE18, 0xA6B732978EB1FFCD, 0xB2FDA285D41413B1, 0x1E6FD81B77169A42, 0x2D67C7C1433120E7, 
0xBB89F66E15CFCD3B, 0x44A1955AF174DA4F, 0xE147BB2F93AD8D36, 0xA73987C96B2826A1, 0x2413932A82EAFE6D, 0xDC177D479818A3DE, 0x95BF2D4DBA964568, 0x904C09A84D2E7E77, 
0xEC4E7E7F4057B1CF, 0xA19BBFCE70F8B50A, 0xD3C111AB4213EEFF, 0x787FE66C1F582DCB, 0xB45F9A82CFC4801A, 0x6848E7C557DC23C4, 0x7C0277D70D79CFB8, 0x8CFC780F33C995ED, 
0x60B20670739E2422, 0x15C4254CBF3C3510, 0x072C8D59FE494AC7, 0xF3AF133AD2D8F2E1, 0xBCA57B37EB8687FC, 0xA2CAA32C9C901DBE, 0xDEC8D4FB91E9D206, 0x710BB287DE83F341, 
0x34249283CA6EF062, 0x438D18030F3D9088, 0x47F089B81D1C72FB, 0xB5D12FDC2A5D5976, 0xEB62F326BE1EFB08, 0x931D154AA146D6C3, 0x02DFA9BC09F171D8, 0x0E58D9B23F92944D, 
0x1CB071A77EE7EB9A, 0x708507D93B1A2A2D, 0xB1ACBE67387CBB05, 0x6F646A9CA9956903, 0xEF1F629DAC3F197B, 0xD9E459A26FA098C1, 0xA8EFEB25B1236B80, 0x3BF2FE6F1065BD43, 
0x21E0B7CF7552C572, 0xB680333EC635F1C2, 0x4826E554C7173FDA, 0xC4DA9D5BF4DEAA37, 0x551821AD5C690D2C, 0xA9615E7B54BAB2EC, 0x171B8CF0B6CD44C8, 0x86D930061E7AE3D3, 

0xE0EF146FFD61DEDD, 0xD4D0B1FAB766375C, 0x49D617F726A72DBF, 0xF3427F9B7788F5D0, 0xCB097AF0D9012376, 0x94557E523ECAA44F, 0xA377F3194D0F32B7, 0x738B2208A61310F6, 
0x13AD6BF48AE92B0D, 0x9A37EE38F4797087, 0x1CC4E3D457A56B53, 0x8A87AD12475224F3, 0x343FA5954A07E981, 0xF47337AE12309FB4, 0x4DFA771C7ADD38A2, 0x936436675B72CE2B, 
0xFE3DC72F84F95E61, 0xC351BAE561F5094C, 0x88919D86696FCF1C, 0x74BA6A3DC3AB7A92, 0x8DB6E52722EA4E97, 0x0000000000000000, 0xC91F4A64F73CC899, 0xD1F7C95BFCE3B6D7, 
0xA8321BD2CC3967F4, 0xB5FDE04C8C639831, 0xB6E0C892B5A1E748, 0x330EEDA02FBF83E5, 0x84E53D788DE1F03B, 0x596654DD958C79CB, 0x15973B8BF8AED5FF, 0xAD15637387BCE67F, 
0x39401D21B9764230, 0xCD332A8FAB46DD84, 0x6F4FC1DCF1B67BA5, 0x36299501643A026E, 0xCC3832C5BCB94912, 0x47B4879DEC14F977, 0xE6D544108F26202F, 0xD7CD99248EA44825, 
0x4293FF3CA79178FC, 0x021630942E3DEBEF, 0xC77DDA0E3D8F1C51, 0xA75B93F2117527AA, 0x87F815A6B4238F42, 0xF8079750F6BEA093, 0x2FCA0E74781AE8B6, 0x586D4C978273ED5D, 
0xC25AA2AF760A9DDA, 0xAA242B46E2048C1B, 0x1AFEB3AB25E295A1, 0xD2EAE185C521C9AE, 0x80C95D93D19BE526, 0x4398E776B06EEC6A, 0x9748568C0708DB36, 0x0B45E8CB81365543, 
0xF1544F0F59B51E3F, 0x697591A383F18557, 0xC1478A714FC8E2A3, 0x7CE2AA287B5F50A8, 0xA446BB2C28B758D3, 0x6B63A137ADCC6EB8, 0x10B0432AB32B5474, 0xE1E40C25EA9E4A4B, 
0xAB2F330CF5FB188D, 0xB98940B268EDA716, 0x2792CE61C0EEC28C, 0xDD8369A5186D89F0, 0x1DCFFB9E405AFFC5, 0x1BF5ABE1321D0137, 0x3534BDDF5DF87D17, 0x5A7B7C03AC4E06B2, 
0x612D51B63B05AF6D, 0x2BE66E9F2460FDAB, 0x81C245D9C66471B0, 0xB7EBD0D8A25E73DE, 0xFA11A7C4D8834B7C, 0x5328A45C0345B81E, 0x4ACB3F291F6552C6, 0x6501315D677FBA70, 
0x8FA0D5B30CD7A578, 0x3A5D35FF80B43D49, 0xBEB808870D55CD72, 0xCF251A1B857B366B, 0xBCAE38132368269D, 0x899A85CC7E905B8A, 0x384B056BAE89D6A6, 0xEC9BB49119EFE1FA, 
0xA6508BB8068AB33C, 0x3205F5EA38401773, 0x2584FEF5EED32963, 0xA161C38D6332D958, 0xAC1E7B39904372E9, 0x2AED76D5339F693D, 0xB3C7B033FE2466C3, 0xB1D180A7D0198D2C, 
0x168A1355C16CAA86, 0x5E571CE8F03413AF, 0xBB9F702646D04CF9, 0xEAA1E4EE6BA81F08, 0x719D129C882EFB19, 0xCA0262BACEFEB7E0, 0xBFB310CD1AAA59E4, 0x17810B1FD6933E10, 
0xE3F23CB1C4A3A1A4, 0x21A89E1EB2A93C7E, 0x063A507F7247FEF2, 0x9F109699BFFCF10C, 0xE4C37484A11BCBC0, 0xD3E1F9CFD2DE5D38, 0x661C19835EBDC509, 0xBDA520593497B20B, 
0x20A38654A556A8E8, 0xCE2E02519284A2FD, 0xF665073A3C0D745B, 0xB0DA98EDC7E619BA, 0x78CECAC3272545B5, 0x37228D4B73C596F8, 0x5C412C7CDE09F840, 0x149C23C1EF514169, 
0xD0FCD111EB1C2241, 0x0C74A0FEE48E3F27, 0x3E715514DCCE2854, 0x917206F3754F25C4, 0x6230796802C7D014, 0x9B3CF672E386E411, 0xA27CEB535AF0A621, 0x010B184A17FF9496, 
0xE9BCCC30526A6071, 0x1FD9CB0A6E67142A, 0xEE8D840537D20A15, 0x4085CFA889AC9313, 0x7BD3E21D1EE73ACC, 0x8B8CB55850ADB065, 0x6D59F148DF8B904A, 0x5704C4B75F3FAD03, 
0xE2F924FBD35C3532, 0x042C60EB5C7A151D, 0xDE9E417B21AFF689, 0x4FEC478854E0D34D, 0xE8B7D47A4595F4E7, 0xFC2BF7BBAAC4B58E, 0x248FE6BFF92CBDF5, 0xF05F57454E4A8AA9, 
0x3B562DB5974BA9DF, 0x79C5D28930DAD123, 0x513E94C82D7853F1, 0x418ED7E29E530785, 0x031D28DE39C27F79, 0x7FFF82F6429D2FD1, 0x955E6618293530D9, 0x7EF49ABC5562BB47, 
0x3F7A4D5ECB31BCC2, 0x9821DEACDA449B68, 0xB2CCA879E9DBF255, 0x5512F423710246EC, 0x75B17277D454EE04, 0x4EE75FC2431F47DB, 0x0953D85FAF0BBEAC, 0x22B5B6C08B6B4307, 
0x7DE9B2626CA0C43E, 0xA54DA3663F48CC45, 0xDBB939DA6A2A7702, 0x9E1B8ED3A803659A, 0x992AC6E6CDBB0FFE, 0xFF36DF659306CAF7, 0x0731483565B86A64, 0x9D06A60D91C11AE3, 
0x2EC1163E6FE57C20, 0x3D6C7DCAE50C572D, 0x640A291770802EE6, 0x4CF16F566D22AC34, 0x5223BC1614BA2C88, 0xF5782FE405CF0B22, 0x3C676580F2F3C3BB, 0x82DF6D07FFA60EC9, 
0x2699D62BD711561A, 0x83D4754DE8599A5F, 0xDC8871EF0F921D66, 0x6E44D996E649EF33, 0x96434EC610F74FA0, 0xD5DBA9B0A099A3CA, 0x671701C94942519F, 0xA9390398DBC6F362, 
0x3118DD340182680A, 0xEBAAFCA47C578B9E, 0x45A2B709C2291298, 0x5419EC6966FDD27A, 0x0D7FB8B4F371ABB1, 0x9C0DBE47863E8E75, 0xAE084BADBE7E9906, 0x926F2E2D4C8D5ABD, 
0xFB1ABF8ECF7CDFEA, 0xC460F2D0044D6328, 0x7AD8FA570918AE5A, 0x0858C015B8F42A3A, 0xB88258F87F123380, 0x0E62906ACAB3D4C8, 0x12A673BE9D16BF9B, 0xED90ACDB0E10756C, 
0xBA94686C512FD86F, 0xE7DE5C5A98D9B4B9, 0x19E39B751C20EAD8, 0xB4F6F8069B9C0CA7, 0x5F5C04A2E7CB8739, 0x48DD0FBD3158B929, 0xFD20EFF1BD3B2118, 0x5B706449BBB19224, 
0x3013C57E167DFC9C, 0x4BC02763089AC650, 0x86F30DECA3DC1BD4, 0x90791EB962B0B152, 0x23BEAE8A9C94D791, 0x70960AD69FD16F8F, 0xF90C8F1AE1413405, 0x8CBDFD6D3515DA01, 
0x44A9AF43D5D6860E, 0x77A742E3FA6905EB, 0xEF869C4F202D9E83, 0x72803A42B1EC8460, 0xAF0353E7A9810D90, 0xDF9559313650621F, 0xC814522EE0C35C0F, 0x2CD726AA41D897CF, 
0x687E89E9940E11C1, 0xD8A4110453E8087B, 0x28FB46411DA282D2, 0x76AC5AA9ED96917D, 0x18E8833F0BDF7E4E, 0xE5C86CCEB6E45F56, 0x2DDC3EE056270359, 0x0A4EF08196C9C1D5, 
0x8EABCDF91B2831EE, 0x633B612215384482, 0xD9AF094E44179CED, 0x602649FC2CFA3BFB, 0x6C52E902C87404DC, 0x1ED2D340799880BC, 0x5D4A3436C9F66CD6, 0x50358C823A87C767, 
0xA06ADBC774CD4DCE, 0xC56BEA9A13B2F7BE, 0xDAB221907DD5E394, 0xF76E1F702BF2E0CD, 0xD6C6816E995BDCB3, 0x052778A14B85818B, 0x0F698820DD4C405E, 0x11BB5B60A4D4C0E2, 
0x560FDCFD48C03995, 0xF24967D160776146, 0x46BF9FD7FBEB6DE1, 0x6A68B97DBA33FA2E, 0x29F05E0B0A5D1644, 0xC04C923B58377635, 0x85EE25329A1E64AD, 0xC676C2442A7088C7
};
unsigned __int64 LS10[512] = {
0x2E7B8EFA30F37F85, 0x774BB6F97F2B6E97, 0xC9E0710E34765A54, 0xB4E4CA9F156429B6, 0x5E8A084019284606, 0xE92C9F72A8A68BF9, 0xECEA7846875B6422, 0x4B2A984A78BD206A, 
0x9A9F446525975633, 0x32D64E35ABB5E0D5, 0x7537618E0626D658, 0xF4BFD567EE07482F, 0x593038034FD81112, 0x3899435DF58CFDA0, 0x196B27FBB4BB708B, 0x655116B0484E5FEF, 
0x33E8C4EF7652BC53, 0x3D5FA469DA71127B, 0x9C1BFEFCAE805DA1, 0xC75711889855F47C, 0x78C25CA50EEF9C39, 0x0000000000000000, 0x362E23DB59AF5388, 0x939214A0DF44AF0F, 
0xD3C90B582427CE96, 0x92AC9E7A02A3F389, 0xCE5A414D62860D40, 0xD54DB1C1AF30C504, 0x2F450420ED142303, 0x0F89EA5C71C4F2AE, 0x22B0390BE5DD6962, 0x3710A90184480F0E, 
0xDE3C36732CEE84F7, 0xE6A5752ED9627957, 0x3E1DF9C47E9BF632, 0x319413980F5F049C, 0xD2F78182F9C09210, 0x121AA04937653178, 0x9654F394F0B940D4, 0x2BBD69CE1F0E905E, 
0xF6C30210970AF0E0, 0x68A42B9B4087158E, 0xEDD4F29C5ABC38A4, 0x3C612EB307964EFD, 0x73B3DB178D31DDCA, 0x8BC7B981B6188302, 0xA07AD04FA916135C, 0x3BDB1EF0516619E9, 
0x090D50C5FAD3F93C, 0xBB6D20C364A0DB18, 0xCD181CE0C66CE909, 0xCF64CB97BF6151C6, 0xFFCE52D56DD909DC, 0xC291F6BCB7A81BA7, 0xB5DA4045C8837530, 0x3F23731EA37CAAB4, 
0xDC40E10455E33C38, 0x863284AABED1C963, 0x55FB8FF29AF607F5, 0xA482BDA15B0CA001, 0x6097F18467B3B034, 0xEE96AF31FE56DCED, 0xC6699B5245B2A8FA, 0x1A297A56105194C2, 
0x8F3FD46F4402305F, 0x21F264A641378D2B, 0xC3AF7C666A4F4721, 0x20CCEE7C9CD0D1AD, 0x4165952226843D1F, 0xF94AE84CE6CE024E, 0x6D62CCAF6F7AFA55, 0x537F356B11E10C67, 
0xE5E728837D889D1E, 0x70F186BA29DB3983, 0xCB9CA6794D7BE29B, 0xFA08B5E14224E607, 0xE363921AF69F968C, 0x04F86DEEF21AB35D, 0x9516AE395453A49D, 0x356C7E76FD45B7C1, 
0x1066773E4E6889B7, 0x82CAE9444CCB7A3E, 0xAD8FED64A1DF593D, 0x8E015EB599E56CD9, 0xC52BC6FFE1584CB3, 0xA8490A508E22B6E6, 0xEA6EC2DF0C4C6FB0, 0x9D25742673670127, 
0x0833DA1F2734A5BA, 0xE11F456D8F922E43, 0xAB0B57FD2AC852AF, 0x844E53DDC7DC71AC, 0x03425DADA4EAE449, 0x44A372160979D2C4, 0x2A83E314C2E9CCD8, 0x4227C88F826ED956, 
0x7E46E63C85F897AB, 0x83F4639E912C26B8, 0x49564F3D01B098A5, 0x250A0948B32D3E76, 0x238EB3D1383A35E4, 0x6AD8FCEC398AAD41, 0x99DD19C8817DB27A, 0x4A141290A55A7CEC, 
0x728D51CD50D6814C, 0x7B800108AA057870, 0xB82F7D6EC04A3F51, 0xD60FEC6C0BDA214D, 0xFEF0D80FB03E555A, 0xFB363F3B9FC3BA81, 0x699AA1419D604908, 0xF1793253C1FAA7F4, 
0x4FD2F5A48AA79337, 0xBA53AA19B947879E, 0x503D68C6B50BE82E, 0x76753C23A2CC3211, 0x7409EB54DBC18ADE, 0x05C6E7342FFDEFDB, 0xEB504805D1AB3336, 0x16E2CDA7C57F8225, 
0xA7C0E00CFFE64448, 0xB35EFADC43947EA2, 0x5241BFB1CC0650E1, 0x0DF53D2B08C94A61, 0xB911F7B41DAD63D7, 0x0684BA998B170B92, 0xD8B88CEAA7F98F65, 0x3452F4AC20A2EB47, 
0x79FCD67FD308C0BF, 0x29C1BEB966032891, 0xF5815FBD33E014A9, 0x9E67298BD78DE56E, 0x28FF3463BBE47417, 0xC0ED21CBCEA5A368, 0x56B9D25F3E1CE3BC, 0xD4733B1B72D79982, 
0x46DFA56170746A0B, 0xD08B56F580CD2ADF, 0x7C3A314BFCF52F64, 0x71CF0C60F43C6505, 0x4DAE22D3F3AA2BF8, 0x5B4CEF7436D5A9DD, 0x9F59A3510A6AB9E8, 0xE81215A87541D77F, 
0xB6981DE86C699179, 0x405B1FF8FB636199, 0x6C5C4675B29DA6D3, 0xAA35DD27F72F0E29, 0x5CF6DF376025FEC9, 0xF87462963B295EC8, 0xDD7E6BDE880460BE, 0xCC26963A1B8BB58F, 
0x66134B1DECA4BBA6, 0x5A7265AEEB32F55B, 0x1ED117B8E24B279F, 0xBCD7108032508C0C, 0xF305E524B8F71F3B, 0x459DF8CCD49E8E42, 0x57875885E3FBBF3A, 0x2776DE3FCA2086B9, 
0x90D0490D7BAE4B46, 0x54C5052847115B73, 0x98E393125C9AEEFC, 0xE25D18C02B78CA0A, 0x6E209102CB901E1C, 0x07BA304356F05714, 0x8C7D89C2E0E8D416, 0xBEABC7F74B5D34C3, 
0x942824E389B4F81B, 0x0EB76086AC23AE28, 0x013E8ADADDE75C86, 0x2D39D35794199BCC, 0x30AA9942D2B8581A, 0x0CCBB7F1D52E16E7, 0x3AE5942A8C81456F, 0x976A794E2D5E1C52, 
0xF7FD88CA4AEDAC66, 0xA3388DE20DFCF715, 0x149E1AD0BC723AEA, 0x0A4F0D685E391D75, 0x8188B4E9E8219E77, 0x431942555F8985D0, 0x5DC855EDBDC2A24F, 0xE79BFFF4048525D1, 
0xBDE99A5AEFB7D08A, 0x1158FDE4938FD531, 0x7ABE8BD277E224F6, 0x8885E42C12F2674B, 0x870C0E70633695E5, 0x8AF9335B6BFFDF84, 0x6BE67636E46DF1C7, 0x5103E21C68ECB4A8, 
0xD73166B6D63D7DCB, 0xB1222DAB3A99C66D, 0x1CADC0CF9B469F50, 0x63D5AC29C359547D, 0x15A0900A6195666C, 0xDBFAD14703136B2C, 0xAECDB0C90535BD74, 0xA977808A53C5EA60, 
0x7D04BB91211273E2, 0xA2060738D01BAB93, 0x91EEC3D7A64917C0, 0xA6FE6AD6220118CE, 0xB7A69732B18ECDFF, 0xFDB285A214D4B113, 0x6F1E1BD81677429A, 0x672DC1C73143E720, 
0x89BB6EF6CF153BCD, 0xA1445A9574F14FDA, 0x47E12FBBAD93368D, 0x39A7C987286BA126, 0x13242A93EA826DFE, 0x17DC477D1898DEA3, 0xBF954D2D96BA6845, 0x4C90A8092E4D777E, 
0x4EEC7F7E5740CFB1, 0x9BA1CEBFF8700AB5, 0xC1D3AB111342FFEE, 0x7F786CE6581FCB2D, 0x5FB4829AC4CF1A80, 0x4868C5E7DC57C423, 0x027CD777790DB8CF, 0xFC8C0F78C933ED95, 
0xB26070069E732224, 0xC4154C253CBF1035, 0x2C07598D49FEC74A, 0xAFF33A13D8D2E1F2, 0xA5BC377B86EBFC87, 0xCAA22CA3909CBE1D, 0xC8DEFBD4E99106D2, 0x0B7187B283DE41F3, 
0x243483926ECA62F0, 0x8D4303183D0F8890, 0xF047B8891C1DFB72, 0xD1B5DC2F5D2A7659, 0x62EB26F31EBE08FB, 0x1D934A1546A1C3D6, 0xDF02BCA9F109D871, 0x580EB2D9923F4D94, 
0xB01CA771E77E9AEB, 0x8570D9071A3B2D2A, 0xACB167BE7C3805BB, 0x646F9C6A95A90369, 0x1FEF9D623FAC7B19, 0xE4D9A259A06FC198, 0xEFA825EB23B1806B, 0xF23B6FFE651043BD, 
0xE021CFB7527572C5, 0x80B63E3335C6C2F1, 0x264854E517C7DA3F, 0xDAC45B9DDEF437AA, 0x1855AD21695C2C0D, 0x61A97B5EBA54ECB2, 0x1B17F08CCDB6C844, 0xD98606307A1ED3E3, 

0xEFE06F1461FDDDDE, 0xD0D4FAB166B75C37, 0xD649F717A726BF2D, 0x42F39B7F8877D0F5, 0x09CBF07A01D97623, 0x5594527ECA3E4FA4, 0x77A319F30F4DB732, 0x8B73082213A6F610, 
0xAD13F46BE98A0D2B, 0x379A38EE79F48770, 0xC41CD4E3A557536B, 0x878A12AD5247F324, 0x3F3495A5074A81E9, 0x73F4AE373012B49F, 0xFA4D1C77DD7AA238, 0x64936736725B2BCE, 
0x3DFE2FC7F984615E, 0x51C3E5BAF5614C09, 0x9188869D6F691CCF, 0xBA743D6AABC3927A, 0xB68D27E5EA22974E, 0x0000000000000000, 0x1FC9644A3CF799C8, 0xF7D15BC9E3FCD7B6, 
0x32A8D21B39CCF467, 0xFDB54CE0638C3198, 0xE0B692C8A1B548E7, 0x0E33A0EDBF2FE583, 0xE584783DE18D3BF0, 0x6659DD548C95CB79, 0x97158B3BAEF8FFD5, 0x15AD7363BC877FE6, 
0x4039211D76B93042, 0x33CD8F2A46AB84DD, 0x4F6FDCC1B6F1A57B, 0x293601953A646E02, 0x38CCC532B9BC1249, 0xB4479D8714EC77F9, 0xD5E61044268F2F20, 0xCDD72499A48E2548, 
0x93423CFF91A7FC78, 0x160294303D2EEFEB, 0x7DC70EDA8F3D511C, 0x5BA7F2937511AA27, 0xF887A61523B4428F, 0x07F85097BEF693A0, 0xCA2F740E1A78B6E8, 0x6D58974C73825DED, 
0x5AC2AFA20A76DA9D, 0x24AA462B04E21B8C, 0xFE1AABB3E225A195, 0xEAD285E121C5AEC9, 0xC980935D9BD126E5, 0x984376E76EB06AEC, 0x48978C56080736DB, 0x450BCBE836814355, 
0x54F10F4FB5593F1E, 0x7569A391F1835785, 0x47C1718AC84FA3E2, 0xE27C28AA5F7BA850, 0x46A42CBBB728D358, 0x636B37A1CCADB86E, 0xB0102A432BB37454, 0xE4E1250C9EEA4B4A, 
0x2FAB0C33FBF58D18, 0x89B9B240ED6816A7, 0x922761CEEEC08CC2, 0x83DDA5696D18F089, 0xCF1D9EFB5A40C5FF, 0xF51BE1AB1D323701, 0x3435DFBDF85D177D, 0x7B5A037C4EACB206, 
0x2D61B651053B6DAF, 0xE62B9F6E6024ABFD, 0xC281D94564C6B071, 0xEBB7D8D05EA2DE73, 0x11FAC4A783D87C4B, 0x28535CA445031EB8, 0xCB4A293F651FC652, 0x01655D317F6770BA, 
0xA08FB3D5D70C78A5, 0x5D3AFF35B480493D, 0xB8BE8708550D72CD, 0x25CF1B1A7B856B36, 0xAEBC133868239D26, 0x9A89CC85907E8A5B, 0x4B386B0589AEA6D6, 0x9BEC91B4EF19FAE1, 
0x50A6B88B8A063CB3, 0x0532EAF540387317, 0x8425F5FED3EE6329, 0x61A18DC3326358D9, 0x1EAC397B4390E972, 0xED2AD5769F333D69, 0xC7B333B024FEC366, 0xD1B1A78019D02C8D, 
0x8A1655136CC186AA, 0x575EE81C34F0AF13, 0x9FBB2670D046F94C, 0xA1EAEEE4A86B081F, 0x9D719C122E8819FB, 0x02CABA62FECEE0B7, 0xB3BFCD10AA1AE459, 0x81171F0B93D6103E, 
0xF2E3B13CA3C4A4A1, 0xA8211E9EA9B27E3C, 0x3A067F504772F2FE, 0x109F9996FCBF0CF1, 0xC3E484741BA1C0CB, 0xE1D3CFF9DED2385D, 0x1C668319BD5E09C5, 0xA5BD592097340BB2, 
0xA320548656A5E8A8, 0x2ECE51028492FDA2, 0x65F63A070D3C5B74, 0xDAB0ED98E6C7BA19, 0xCE78C3CA2527B545, 0x22374B8DC573F896, 0x415C7C2C09DE40F8, 0x9C14C12351EF6941, 
0xFCD011D11CEB4122, 0x740CFEA08EE4273F, 0x713E1455CEDC5428, 0x7291F3064F75C425, 0x30626879C70214D0, 0x3C9B72F686E311E4, 0x7CA253EBF05A21A6, 0x0B014A18FF179694, 
0xBCE930CC6A527160, 0xD91F0ACB676E2A14, 0x8DEE0584D237150A, 0x8540A8CFAC891393, 0xD37B1DE2E71ECC3A, 0x8C8B58B5AD5065B0, 0x596D48F18BDF4A90, 0x0457B7C43F5F03AD, 
0xF9E2FB245CD33235, 0x2C04EB607A5C1D15, 0x9EDE7B41AF2189F6, 0xEC4F8847E0544DD3, 0xB7E87AD49545E7F4, 0x2BFCBBF7C4AA8EB5, 0x8F24BFE62CF9F5BD, 0x5FF045574A4EA98A, 
0x563BB52D4B97DFA9, 0xC57989D2DA3023D1, 0x3E51C894782DF153, 0x8E41E2D7539E8507, 0x1D03DE28C239797F, 0xFF7FF6829D42D12F, 0x5E9518663529D930, 0xF47EBC9A625547BB, 
0x7A3F5E4D31CBC2BC, 0x2198ACDE44DA689B, 0xCCB279A8DBE955F2, 0x125523F40271EC46, 0xB175777254D404EE, 0xE74EC25F1F43DB47, 0x53095FD80BAFACBE, 0xB522C0B66B8B0743, 
0xE97D62B2A06C3EC4, 0x4DA566A3483F45CC, 0xB9DBDA392A6A0277, 0x1B9ED38E03A89A65, 0x2A99E6C6BBCDFE0F, 0x36FF65DF0693F7CA, 0x31073548B865646A, 0x069D0DA6C191E31A, 
0xC12E3E16E56F207C, 0x6C3DCA7D0CE52D57, 0x0A6417298070E62E, 0xF14C566F226D34AC, 0x235216BCBA14882C, 0x78F5E42FCF05220B, 0x673C8065F3F2BBC3, 0xDF82076DA6FFC90E, 
0x99262BD611D71A56, 0xD4834D7559E85F9A, 0x88DCEF71920F661D, 0x446E96D949E633EF, 0x4396C64EF710A04F, 0xDBD5B0A999A0CAA3, 0x1767C90142499F51, 0x39A99803C6DB62F3, 
0x183134DD82010A68, 0xAAEBA4FC577C9E8B, 0xA24509B729C29812, 0x195469ECFD667AD2, 0x7F0DB4B871F3B1AB, 0x0D9C47BE3E86758E, 0x08AEAD4B7EBE0699, 0x6F922D2E8D4CBD5A, 
0x1AFB8EBF7CCFEADF, 0x60C4D0F24D042863, 0xD87A57FA18095AAE, 0x580815C0F4B83A2A, 0x82B8F858127F8033, 0x620E6A90B3CAC8D4, 0xA612BE73169D9BBF, 0x90EDDBAC100E6C75, 
0x94BA6C682F516FD8, 0xDEE75A5CD998B9B4, 0xE319759B201CD8EA, 0xF6B406F89C9BA70C, 0x5C5FA204CBE73987, 0xDD48BD0F583129B9, 0x20FDF1EF3BBD1821, 0x705B4964B1BB2492, 
0x13307EC57D169CFC, 0xC04B63279A0850C6, 0xF386EC0DDCA3D41B, 0x7990B91EB06252B1, 0xBE238AAE949C91D7, 0x9670D60AD19F8F6F, 0x0CF91A8F41E10534, 0xBD8C6DFD153501DA, 
0xA94443AFD6D50E86, 0xA777E34269FAEB05, 0x86EF4F9C2D20839E, 0x8072423AECB16084, 0x03AFE75381A9900D, 0x95DF315950361F62, 0x14C82E52C3E00F5C, 0xD72CAA26D841CF97, 
0x7E68E9890E94C111, 0xA4D80411E8537B08, 0xFB284146A21DD282, 0xAC76A95A96ED7D91, 0xE8183F83DF0B4E7E, 0xC8E5CE6CE4B6565F, 0xDC2DE03E27565903, 0x4E0A81F0C996D5C1, 
0xAB8EF9CD281BEE31, 0x3B63226138158244, 0xAFD94E091744ED9C, 0x2660FC49FA2CFB3B, 0x526C02E974C8DC04, 0xD21E40D39879BC80, 0x4A5D3634F6C9D66C, 0x3550828C873A67C7, 
0x6AA0C7DBCD74CE4D, 0x6BC59AEAB213BEF7, 0xB2DA9021D57D94E3, 0x6EF7701FF22BCDE0, 0xC6D66E815B99B3DC, 0x2705A178854B8B81, 0x690F20884CDD5E40, 0xBB11605BD4A4E2C0, 
0x0F56FDDCC0489539, 0x49F2D16777604661, 0xBF46D79FEBFBE16D, 0x686A7DB933BA2EFA, 0xF0290B5E5D0A4416, 0x4CC03B9237583576, 0xEE8532251E9AAD64, 0x76C644C2702AC788
};
unsigned __int64 LS9[512] = {
0xFA8E7B2E857FF330, 0xF9B64B77976E2B7F, 0x0E71E0C9545A7634, 0x9FCAE4B4B6296415, 0x40088A5E06462819, 0x729F2CE9F98BA6A8, 0x4678EAEC22645B87, 0x4A982A4B6A20BD78, 
0x65449F9A33569725, 0x354ED632D5E0B5AB, 0x8E61377558D62606, 0x67D5BFF42F4807EE, 0x033830591211D84F, 0x5D439938A0FD8CF5, 0xFB276B198B70BBB4, 0xB0165165EF5F4E48, 
0xEFC4E83353BC5276, 0x69A45F3D7B1271DA, 0xFCFE1B9CA15D80AE, 0x881157C77CF45598, 0xA55CC278399CEF0E, 0x0000000000000000, 0xDB232E368853AF59, 0xA01492930FAF44DF, 
0x580BC9D396CE2724, 0x7A9EAC9289F3A302, 0x4D415ACE400D8662, 0xC1B14DD504C530AF, 0x2004452F032314ED, 0x5CEA890FAEF2C471, 0x0B39B0226269DDE5, 0x01A910370E0F4884, 
0x73363CDEF784EE2C, 0x2E75A5E6577962D9, 0xC4F91D3E32F69B7E, 0x981394319C045F0F, 0x8281F7D21092C0F9, 0x49A01A1278316537, 0x94F35496D440B9F0, 0xCE69BD2B5E900E1F, 
0x1002C3F6E0F00A97, 0x9B2BA4688E158740, 0x9CF2D4EDA438BC5A, 0xB32E613CFD4E9607, 0x17DBB373CADD318D, 0x81B9C78B028318B6, 0x4FD07AA05C1316A9, 0xF01EDB3BE9196651, 
0xC5500D093CF9D3FA, 0xC3206DBB18DBA064, 0xE01C18CD09E96CC6, 0x97CB64CFC65161BF, 0xD552CEFFDC09D96D, 0xBCF691C2A71BA8B7, 0x4540DAB5307583C8, 0x1E73233FB4AA7CA3, 
0x04E140DC383CE355, 0xAA84328663C9D1BE, 0xF28FFB55F507F69A, 0xA1BD82A401A00C5B, 0x84F1976034B0B367, 0x31AF96EEEDDC56FE, 0x529B69C6FAA8B245, 0x567A291AC2945110, 
0x6FD43F8F5F300244, 0xA664F2212B8D3741, 0x667CAFC321474F6A, 0x7CEECC20ADD1D09C, 0x229565411F3D8426, 0x4CE84AF94E02CEE6, 0xAFCC626D55FA7A6F, 0x6B357F53670CE111, 
0x8328E7E51E9D887D, 0xBA86F1708339DB29, 0x79A69CCB9BE27B4D, 0xE1B508FA07E62442, 0x1A9263E38C969FF6, 0xEE6DF8045DB31AF2, 0x39AE16959DA45354, 0x767E6C35C1B745FD, 
0x3E776610B789684E, 0x44E9CA823E7ACB4C, 0x64ED8FAD3D59DFA1, 0xB55E018ED96CE599, 0xFFC62BC5B34C58E1, 0x500A49A8E6B6228E, 0xDFC26EEAB06F4C0C, 0x2674259D27016773, 
0x1FDA3308BAA53427, 0x6D451FE1432E928F, 0xFD570BABAF52C82A, 0xDD534E84AC71DCC7, 0xAD5D420349E4EAA4, 0x1672A344C4D27909, 0x14E3832AD8CCE9C2, 0x8FC8274256D96E82, 
0x3CE6467EAB97F885, 0x9E63F483B8262C91, 0x3D4F5649A598B001, 0x48090A25763E2DB3, 0xD1B38E23E4353A38, 0xECFCD86A41AD8A39, 0xC819DD997AB27D81, 0x9012144AEC7C5AA5, 
0xCD518D724C81D650, 0x0801807B707805AA, 0x6E7D2FB8513F4AC0, 0x6CEC0FD64D21DA0B, 0x0FD8F0FE5A553EB0, 0x3B3F36FB81BAC39F, 0x41A19A690849609D, 0x533279F1F4A7FAC1, 
0xA4F5D24F3793A78A, 0x19AA53BA9E8747B9, 0xC6683D502EE80BB5, 0x233C75761132CCA2, 0x54EB0974DE8AC1DB, 0x34E7C605DBEFFD2F, 0x054850EB3633ABD1, 0xA7CDE21625827FC5, 
0x0CE0C0A74844E6FF, 0xDCFA5EB3A27E9443, 0xB1BF4152E15006CC, 0x2B3DF50D614AC908, 0xB4F711B9D763AD1D, 0x99BA8406920B178B, 0xEA8CB8D8658FF9A7, 0xACF4523447EBA220, 
0x7FD6FC79BFC008D3, 0xB9BEC12991280366, 0xBD5F81F5A914E033, 0x8B29679E6EE58DD7, 0x6334FF281774E4BB, 0xCB21EDC068A3A5CE, 0x5FD2B956BCE31C3E, 0x1B3B73D48299D772, 
0x61A5DF460B6A7470, 0xF5568BD0DF2ACD80, 0x4B313A7C642FF5FC, 0x600CCF7105653CF4, 0xD322AE4DF82BAAF3, 0x74EF4C5BDDA9D536, 0x51A3599FE8B96A0A, 0xA81512E87FD74175, 
0xE81D98B67991696C, 0xF81F5B40996163FB, 0x75465C6CD3A69DB2, 0x27DD35AA290E2FF7, 0x37DFF65CC9FE2560, 0x966274F8C85E293B, 0xDE6B7EDDBE600488, 0x3A9626CC8FB58B1B, 
0x1D4B1366A6BBA4EC, 0xAE65725A5BF532EB, 0xB817D11E9F274BE2, 0x8010D7BC0C8C5032, 0x24E505F33B1FF7B8, 0xCCF89D45428E9ED4, 0x855887573ABFFBE3, 0x3FDE7627B98620CA, 
0x0D49D090464BAE7B, 0x2805C554735B1147, 0x1293E398FCEE9A5C, 0xC0185DE20ACA782B, 0x0291206E1C1E90CB, 0x4330BA071457F056, 0xC2897D8C16D4E8E0, 0xF7C7ABBEC3345D4B, 
0xE32428941BF8B489, 0x8660B70E28AE23AC, 0xDA8A3E01865CE7DD, 0x57D3392DCC9B1994, 0x4299AA301A58B8D2, 0xF1B7CB0CE7162ED5, 0x2A94E53A6F45818C, 0x4E796A97521C5E2D, 
0xCA88FDF766ACED4A, 0xE28D38A315F7FC0D, 0xD01A9E14EA3A72BC, 0x680D4F0A751D395E, 0xE9B48881779E21E8, 0x55421943D085895F, 0xED55C85D4FA2C2BD, 0xF4FF9BE7D1258504, 
0x5A9AE9BD8AD0B7EF, 0xE4FD581131D58F93, 0xD28BBE7AF624E277, 0x2CE485884B67F212, 0x700E0C87E5953663, 0x5B33F98A84DFFF6B, 0x3676E66BC7F16DE4, 0x1CE20351A8B4EC68, 
0xB66631D7CB7D3DD6, 0xAB2D22B16DC6993A, 0xCFC0AD1C509F469B, 0x29ACD5637D5459C3, 0x0A90A0156C669561, 0x47D1FADB2C6B1303, 0xC9B0CDAE74BD3505, 0x8A8077A960EAC553, 
0x91BB047DE2731221, 0x380706A293AB1BD0, 0xD7C3EE91C01749A6, 0xD66AFEA6CE180122, 0x3297A6B7FFCD8EB1, 0xA285B2FD13B1D414, 0xD81B1E6F9A427716, 0xC7C12D6720E74331, 
0xF66EBB89CD3B15CF, 0x955A44A1DA4FF174, 0xBB2FE1478D3693AD, 0x87C9A73926A16B28, 0x932A2413FE6D82EA, 0x7D47DC17A3DE9818, 0x2D4D95BF4568BA96, 0x09A8904C7E774D2E, 
0x7E7FEC4EB1CF4057, 0xBFCEA19BB50A70F8, 0x11ABD3C1EEFF4213, 0xE66C787F2DCB1F58, 0x9A82B45F801ACFC4, 0xE7C5684823C457DC, 0x77D77C02CFB80D79, 0x780F8CFC95ED33C9, 
0x067060B22422739E, 0x254C15C43510BF3C, 0x8D59072C4AC7FE49, 0x133AF3AFF2E1D2D8, 0x7B37BCA587FCEB86, 0xA32CA2CA1DBE9C90, 0xD4FBDEC8D20691E9, 0xB287710BF341DE83, 
0x92833424F062CA6E, 0x1803438D90880F3D, 0x89B847F072FB1D1C, 0x2FDCB5D159762A5D, 0xF326EB62FB08BE1E, 0x154A931DD6C3A146, 0xA9BC02DF71D809F1, 0xD9B20E58944D3F92, 
0x71A71CB0EB9A7EE7, 0x07D970852A2D3B1A, 0xBE67B1ACBB05387C, 0x6A9C6F646903A995, 0x629DEF1F197BAC3F, 0x59A2D9E498C16FA0, 0xEB25A8EF6B80B123, 0xFE6F3BF2BD431065, 
0xB7CF21E0C5727552, 0x333EB680F1C2C635, 0xE55448263FDAC717, 0x9D5BC4DAAA37F4DE, 0x21AD55180D2C5C69, 0x5E7BA961B2EC54BA, 0x8CF0171B44C8B6CD, 0x300686D9E3D31E7A, 

0x146FE0EFDEDDFD61, 0xB1FAD4D0375CB766, 0x17F749D62DBF26A7, 0x7F9BF342F5D07788, 0x7AF0CB092376D901, 0x7E529455A44F3ECA, 0xF319A37732B74D0F, 0x2208738B10F6A613, 
0x6BF413AD2B0D8AE9, 0xEE389A377087F479, 0xE3D41CC46B5357A5, 0xAD128A8724F34752, 0xA595343FE9814A07, 0x37AEF4739FB41230, 0x771C4DFA38A27ADD, 0x36679364CE2B5B72, 
0xC72FFE3D5E6184F9, 0xBAE5C351094C61F5, 0x9D868891CF1C696F, 0x6A3D74BA7A92C3AB, 0xE5278DB64E9722EA, 0x0000000000000000, 0x4A64C91FC899F73C, 0xC95BD1F7B6D7FCE3, 
0x1BD2A83267F4CC39, 0xE04CB5FD98318C63, 0xC892B6E0E748B5A1, 0xEDA0330E83E52FBF, 0x3D7884E5F03B8DE1, 0x54DD596679CB958C, 0x3B8B1597D5FFF8AE, 0x6373AD15E67F87BC, 
0x1D2139404230B976, 0x2A8FCD33DD84AB46, 0xC1DC6F4F7BA5F1B6, 0x95013629026E643A, 0x32C5CC384912BCB9, 0x879D47B4F977EC14, 0x4410E6D5202F8F26, 0x9924D7CD48258EA4, 
0xFF3C429378FCA791, 0x30940216EBEF2E3D, 0xDA0EC77D1C513D8F, 0x93F2A75B27AA1175, 0x15A687F88F42B423, 0x9750F807A093F6BE, 0x0E742FCAE8B6781A, 0x4C97586DED5D8273, 
0xA2AFC25A9DDA760A, 0x2B46AA248C1BE204, 0xB3AB1AFE95A125E2, 0xE185D2EAC9AEC521, 0x5D9380C9E526D19B, 0xE7764398EC6AB06E, 0x568C9748DB360708, 0xE8CB0B4555438136, 
0x4F0FF1541E3F59B5, 0x91A36975855783F1, 0x8A71C147E2A34FC8, 0xAA287CE250A87B5F, 0xBB2CA44658D328B7, 0xA1376B636EB8ADCC, 0x432A10B05474B32B, 0x0C25E1E44A4BEA9E, 
0x330CAB2F188DF5FB, 0x40B2B989A71668ED, 0xCE612792C28CC0EE, 0x69A5DD8389F0186D, 0xFB9E1DCFFFC5405A, 0xABE11BF50137321D, 0xBDDF35347D175DF8, 0x7C035A7B06B2AC4E, 
0x51B6612DAF6D3B05, 0x6E9F2BE6FDAB2460, 0x45D981C271B0C664, 0xD0D8B7EB73DEA25E, 0xA7C4FA114B7CD883, 0xA45C5328B81E0345, 0x3F294ACB52C61F65, 0x315D6501BA70677F, 
0xD5B38FA0A5780CD7, 0x35FF3A5D3D4980B4, 0x0887BEB8CD720D55, 0x1A1BCF25366B857B, 0x3813BCAE269D2368, 0x85CC899A5B8A7E90, 0x056B384BD6A6AE89, 0xB491EC9BE1FA19EF, 
0x8BB8A650B33C068A, 0xF5EA320517733840, 0xFEF525842963EED3, 0xC38DA161D9586332, 0x7B39AC1E72E99043, 0x76D52AED693D339F, 0xB033B3C766C3FE24, 0x80A7B1D18D2CD019, 
0x1355168AAA86C16C, 0x1CE85E5713AFF034, 0x7026BB9F4CF946D0, 0xE4EEEAA11F086BA8, 0x129C719DFB19882E, 0x62BACA02B7E0CEFE, 0x10CDBFB359E41AAA, 0x0B1F17813E10D693, 
0x3CB1E3F2A1A4C4A3, 0x9E1E21A83C7EB2A9, 0x507F063AFEF27247, 0x96999F10F10CBFFC, 0x7484E4C3CBC0A11B, 0xF9CFD3E15D38D2DE, 0x1983661CC5095EBD, 0x2059BDA5B20B3497, 
0x865420A3A8E8A556, 0x0251CE2EA2FD9284, 0x073AF665745B3C0D, 0x98EDB0DA19BAC7E6, 0xCAC378CE45B52725, 0x8D4B372296F873C5, 0x2C7C5C41F840DE09, 0x23C1149C4169EF51, 
0xD111D0FC2241EB1C, 0xA0FE0C743F27E48E, 0x55143E712854DCCE, 0x06F3917225C4754F, 0x79686230D01402C7, 0xF6729B3CE411E386, 0xEB53A27CA6215AF0, 0x184A010B949617FF, 
0xCC30E9BC6071526A, 0xCB0A1FD9142A6E67, 0x8405EE8D0A1537D2, 0xCFA84085931389AC, 0xE21D7BD33ACC1EE7, 0xB5588B8CB06550AD, 0xF1486D59904ADF8B, 0xC4B75704AD035F3F, 
0x24FBE2F93532D35C, 0x60EB042C151D5C7A, 0x417BDE9EF68921AF, 0x47884FECD34D54E0, 0xD47AE8B7F4E74595, 0xF7BBFC2BB58EAAC4, 0xE6BF248FBDF5F92C, 0x5745F05F8AA94E4A, 
0x2DB53B56A9DF974B, 0xD28979C5D12330DA, 0x94C8513E53F12D78, 0xD7E2418E07859E53, 0x28DE031D7F7939C2, 0x82F67FFF2FD1429D, 0x6618955E30D92935, 0x9ABC7EF4BB475562, 
0x4D5E3F7ABCC2CB31, 0xDEAC98219B68DA44, 0xA879B2CCF255E9DB, 0xF423551246EC7102, 0x727775B1EE04D454, 0x5FC24EE747DB431F, 0xD85F0953BEACAF0B, 0xB6C022B543078B6B, 
0xB2627DE9C43E6CA0, 0xA366A54DCC453F48, 0x39DADBB977026A2A, 0x8ED39E1B659AA803, 0xC6E6992A0FFECDBB, 0xDF65FF36CAF79306, 0x483507316A6465B8, 0xA60D9D061AE391C1, 
0x163E2EC17C206FE5, 0x7DCA3D6C572DE50C, 0x2917640A2EE67080, 0x6F564CF1AC346D22, 0xBC1652232C8814BA, 0x2FE4F5780B2205CF, 0x65803C67C3BBF2F3, 0x6D0782DF0EC9FFA6, 
0xD62B2699561AD711, 0x754D83D49A5FE859, 0x71EFDC881D660F92, 0xD9966E44EF33E649, 0x4EC696434FA010F7, 0xA9B0D5DBA3CAA099, 0x01C96717519F4942, 0x0398A939F362DBC6, 
0xDD343118680A0182, 0xFCA4EBAA8B9E7C57, 0xB70945A21298C229, 0xEC695419D27A66FD, 0xB8B40D7FABB1F371, 0xBE479C0D8E75863E, 0x4BADAE089906BE7E, 0x2E2D926F5ABD4C8D, 
0xBF8EFB1ADFEACF7C, 0xF2D0C4606328044D, 0xFA577AD8AE5A0918, 0xC01508582A3AB8F4, 0x58F8B88233807F12, 0x906A0E62D4C8CAB3, 0x73BE12A6BF9B9D16, 0xACDBED90756C0E10, 
0x686CBA94D86F512F, 0x5C5AE7DEB4B998D9, 0x9B7519E3EAD81C20, 0xF806B4F60CA79B9C, 0x04A25F5C8739E7CB, 0x0FBD48DDB9293158, 0xEFF1FD202118BD3B, 0x64495B709224BBB1, 
0xC57E3013FC9C167D, 0x27634BC0C650089A, 0x0DEC86F31BD4A3DC, 0x1EB99079B15262B0, 0xAE8A23BED7919C94, 0x0AD670966F8F9FD1, 0x8F1AF90C3405E141, 0xFD6D8CBDDA013515, 
0xAF4344A9860ED5D6, 0x42E377A705EBFA69, 0x9C4FEF869E83202D, 0x3A4272808460B1EC, 0x53E7AF030D90A981, 0x5931DF95621F3650, 0x522EC8145C0FE0C3, 0x26AA2CD797CF41D8, 
0x89E9687E11C1940E, 0x1104D8A4087B53E8, 0x464128FB82D21DA2, 0x5AA976AC917DED96, 0x833F18E87E4E0BDF, 0x6CCEE5C85F56B6E4, 0x3EE02DDC03595627, 0xF0810A4EC1D596C9, 
0xCDF98EAB31EE1B28, 0x6122633B44821538, 0x094ED9AF9CED4417, 0x49FC60263BFB2CFA, 0xE9026C5204DCC874, 0xD3401ED280BC7998, 0x34365D4A6CD6C9F6, 0x8C825035C7673A87, 
0xDBC7A06A4DCE74CD, 0xEA9AC56BF7BE13B2, 0x2190DAB2E3947DD5, 0x1F70F76EE0CD2BF2, 0x816ED6C6DCB3995B, 0x78A10527818B4B85, 0x88200F69405EDD4C, 0x5B6011BBC0E2A4D4, 
0xDCFD560F399548C0, 0x67D1F24961466077, 0x9FD746BF6DE1FBEB, 0xB97D6A68FA2EBA33, 0x5E0B29F016440A5D, 0x923BC04C76355837, 0x253285EE64AD9A1E, 0xC244C67688C72A70
};
unsigned __int64 LS8[512] = {
0x8EFA2E7B7F8530F3, 0xB6F9774B6E977F2B, 0x710EC9E05A543476, 0xCA9FB4E429B61564, 0x08405E8A46061928, 0x9F72E92C8BF9A8A6, 0x7846ECEA6422875B, 0x984A4B2A206A78BD, 
0x44659A9F56332597, 0x4E3532D6E0D5ABB5, 0x618E7537D6580626, 0xD567F4BF482FEE07, 0x3803593011124FD8, 0x435D3899FDA0F58C, 0x27FB196B708BB4BB, 0x16B065515FEF484E, 
0xC4EF33E8BC537652, 0xA4693D5F127BDA71, 0xFEFC9C1B5DA1AE80, 0x1188C757F47C9855, 0x5CA578C29C390EEF, 0x0000000000000000, 0x23DB362E538859AF, 0x14A09392AF0FDF44, 
0x0B58D3C9CE962427, 0x9E7A92ACF38902A3, 0x414DCE5A0D406286, 0xB1C1D54DC504AF30, 0x04202F452303ED14, 0xEA5C0F89F2AE71C4, 0x390B22B06962E5DD, 0xA90137100F0E8448, 
0x3673DE3C84F72CEE, 0x752EE6A57957D962, 0xF9C43E1DF6327E9B, 0x13983194049C0F5F, 0x8182D2F79210F9C0, 0xA049121A31783765, 0xF394965440D4F0B9, 0x69CE2BBD905E1F0E, 
0x0210F6C3F0E0970A, 0x2B9B68A4158E4087, 0xF29CEDD438A45ABC, 0x2EB33C614EFD0796, 0xDB1773B3DDCA8D31, 0xB9818BC78302B618, 0xD04FA07A135CA916, 0x1EF03BDB19E95166, 
0x50C5090DF93CFAD3, 0x20C3BB6DDB1864A0, 0x1CE0CD18E909C66C, 0xCB97CF6451C6BF61, 0x52D5FFCE09DC6DD9, 0xF6BCC2911BA7B7A8, 0x4045B5DA7530C883, 0x731E3F23AAB4A37C, 
0xE104DC403C3855E3, 0x84AA8632C963BED1, 0x8FF255FB07F59AF6, 0xBDA1A482A0015B0C, 0xF1846097B03467B3, 0xAF31EE96DCEDFE56, 0x9B52C669A8FA45B2, 0x7A561A2994C21051, 
0xD46F8F3F305F4402, 0x64A621F28D2B4137, 0x7C66C3AF47216A4F, 0xEE7C20CCD1AD9CD0, 0x952241653D1F2684, 0xE84CF94A024EE6CE, 0xCCAF6D62FA556F7A, 0x356B537F0C6711E1, 
0x2883E5E79D1E7D88, 0x86BA70F1398329DB, 0xA679CB9CE29B4D7B, 0xB5E1FA08E6074224, 0x921AE363968CF69F, 0x6DEE04F8B35DF21A, 0xAE399516A49D5453, 0x7E76356CB7C1FD45, 
0x773E106689B74E68, 0xE94482CA7A3E4CCB, 0xED64AD8F593DA1DF, 0x5EB58E016CD999E5, 0xC6FFC52B4CB3E158, 0x0A50A849B6E68E22, 0xC2DFEA6E6FB00C4C, 0x74269D2501277367, 
0xDA1F0833A5BA2734, 0x456DE11F2E438F92, 0x57FDAB0B52AF2AC8, 0x53DD844E71ACC7DC, 0x5DAD0342E449A4EA, 0x721644A3D2C40979, 0xE3142A83CCD8C2E9, 0xC88F4227D956826E, 
0xE63C7E4697AB85F8, 0x639E83F426B8912C, 0x4F3D495698A501B0, 0x0948250A3E76B32D, 0xB3D1238E35E4383A, 0xFCEC6AD8AD41398A, 0x19C899DDB27A817D, 0x12904A147CECA55A, 
0x51CD728D814C50D6, 0x01087B807870AA05, 0x7D6EB82F3F51C04A, 0xEC6CD60F214D0BDA, 0xD80FFEF0555AB03E, 0x3F3BFB36BA819FC3, 0xA141699A49089D60, 0x3253F179A7F4C1FA, 
0xF5A44FD293378AA7, 0xAA19BA53879EB947, 0x68C6503DE82EB50B, 0x3C2376753211A2CC, 0xEB5474098ADEDBC1, 0xE73405C6EFDB2FFD, 0x4805EB503336D1AB, 0xCDA716E28225C57F, 
0xE00CA7C04448FFE6, 0xFADCB35E7EA24394, 0xBFB1524150E1CC06, 0x3D2B0DF54A6108C9, 0xF7B4B91163D71DAD, 0xBA9906840B928B17, 0x8CEAD8B88F65A7F9, 0xF4AC3452EB4720A2, 
0xD67F79FCC0BFD308, 0xBEB929C128916603, 0x5FBDF58114A933E0, 0x298B9E67E56ED78D, 0x346328FF7417BBE4, 0x21CBC0EDA368CEA5, 0xD25F56B9E3BC3E1C, 0x3B1BD473998272D7, 
0xA56146DF6A0B7074, 0x56F5D08B2ADF80CD, 0x314B7C3A2F64FCF5, 0x0C6071CF6505F43C, 0x22D34DAE2BF8F3AA, 0xEF745B4CA9DD36D5, 0xA3519F59B9E80A6A, 0x15A8E812D77F7541, 
0x1DE8B69891796C69, 0x1FF8405B6199FB63, 0x46756C5CA6D3B29D, 0xDD27AA350E29F72F, 0xDF375CF6FEC96025, 0x6296F8745EC83B29, 0x6BDEDD7E60BE8804, 0x963ACC26B58F1B8B, 
0x4B1D6613BBA6ECA4, 0x65AE5A72F55BEB32, 0x17B81ED1279FE24B, 0x1080BCD78C0C3250, 0xE524F3051F3BB8F7, 0xF8CC459D8E42D49E, 0x58855787BF3AE3FB, 0xDE3F277686B9CA20, 
0x490D90D04B467BAE, 0x052854C55B734711, 0x931298E3EEFC5C9A, 0x18C0E25DCA0A2B78, 0x91026E201E1CCB90, 0x304307BA571456F0, 0x89C28C7DD416E0E8, 0xC7F7BEAB34C34B5D, 
0x24E39428F81B89B4, 0x60860EB7AE28AC23, 0x8ADA013E5C86DDE7, 0xD3572D399BCC9419, 0x994230AA581AD2B8, 0xB7F10CCB16E7D52E, 0x942A3AE5456F8C81, 0x794E976A1C522D5E, 
0x88CAF7FDAC664AED, 0x8DE2A338F7150DFC, 0x1AD0149E3AEABC72, 0x0D680A4F1D755E39, 0xB4E981889E77E821, 0x4255431985D05F89, 0x55ED5DC8A24FBDC2, 0xFFF4E79B25D10485, 
0x9A5ABDE9D08AEFB7, 0xFDE41158D531938F, 0x8BD27ABE24F677E2, 0xE42C8885674B12F2, 0x0E70870C95E56336, 0x335B8AF9DF846BFF, 0x76366BE6F1C7E46D, 0xE21C5103B4A868EC, 
0x66B6D7317DCBD63D, 0x2DABB122C66D3A99, 0xC0CF1CAD9F509B46, 0xAC2963D5547DC359, 0x900A15A0666C6195, 0xD147DBFA6B2C0313, 0xB0C9AECDBD740535, 0x808AA977EA6053C5, 
0xBB917D0473E22112, 0x0738A206AB93D01B, 0xC3D791EE17C0A649, 0x6AD6A6FE18CE2201, 0x9732B7A6CDFFB18E, 0x85A2FDB2B11314D4, 0x1BD86F1E429A1677, 0xC1C7672DE7203143, 
0x6EF689BB3BCDCF15, 0x5A95A1444FDA74F1, 0x2FBB47E1368DAD93, 0xC98739A7A126286B, 0x2A9313246DFEEA82, 0x477D17DCDEA31898, 0x4D2DBF95684596BA, 0xA8094C90777E2E4D, 
0x7F7E4EECCFB15740, 0xCEBF9BA10AB5F870, 0xAB11C1D3FFEE1342, 0x6CE67F78CB2D581F, 0x829A5FB41A80C4CF, 0xC5E74868C423DC57, 0xD777027CB8CF790D, 0x0F78FC8CED95C933, 
0x7006B26022249E73, 0x4C25C41510353CBF, 0x598D2C07C74A49FE, 0x3A13AFF3E1F2D8D2, 0x377BA5BCFC8786EB, 0x2CA3CAA2BE1D909C, 0xFBD4C8DE06D2E991, 0x87B20B7141F383DE, 
0x8392243462F06ECA, 0x03188D4388903D0F, 0xB889F047FB721C1D, 0xDC2FD1B576595D2A, 0x26F362EB08FB1EBE, 0x4A151D93C3D646A1, 0xBCA9DF02D871F109, 0xB2D9580E4D94923F, 
0xA771B01C9AEBE77E, 0xD90785702D2A1A3B, 0x67BEACB105BB7C38, 0x9C6A646F036995A9, 0x9D621FEF7B193FAC, 0xA259E4D9C198A06F, 0x25EBEFA8806B23B1, 0x6FFEF23B43BD6510, 
0xCFB7E02172C55275, 0x3E3380B6C2F135C6, 0x54E52648DA3F17C7, 0x5B9DDAC437AADEF4, 0xAD2118552C0D695C, 0x7B5E61A9ECB2BA54, 0xF08C1B17C844CDB6, 0x0630D986D3E37A1E, 

0x6F14EFE0DDDE61FD, 0xFAB1D0D45C3766B7, 0xF717D649BF2DA726, 0x9B7F42F3D0F58877, 0xF07A09CB762301D9, 0x527E55944FA4CA3E, 0x19F377A3B7320F4D, 0x08228B73F61013A6, 
0xF46BAD130D2BE98A, 0x38EE379A877079F4, 0xD4E3C41C536BA557, 0x12AD878AF3245247, 0x95A53F3481E9074A, 0xAE3773F4B49F3012, 0x1C77FA4DA238DD7A, 0x673664932BCE725B, 
0x2FC73DFE615EF984, 0xE5BA51C34C09F561, 0x869D91881CCF6F69, 0x3D6ABA74927AABC3, 0x27E5B68D974EEA22, 0x0000000000000000, 0x644A1FC999C83CF7, 0x5BC9F7D1D7B6E3FC, 
0xD21B32A8F46739CC, 0x4CE0FDB53198638C, 0x92C8E0B648E7A1B5, 0xA0ED0E33E583BF2F, 0x783DE5843BF0E18D, 0xDD546659CB798C95, 0x8B3B9715FFD5AEF8, 0x736315AD7FE6BC87, 
0x211D4039304276B9, 0x8F2A33CD84DD46AB, 0xDCC14F6FA57BB6F1, 0x019529366E023A64, 0xC53238CC1249B9BC, 0x9D87B44777F914EC, 0x1044D5E62F20268F, 0x2499CDD72548A48E, 
0x3CFF9342FC7891A7, 0x94301602EFEB3D2E, 0x0EDA7DC7511C8F3D, 0xF2935BA7AA277511, 0xA615F887428F23B4, 0x509707F893A0BEF6, 0x740ECA2FB6E81A78, 0x974C6D585DED7382, 
0xAFA25AC2DA9D0A76, 0x462B24AA1B8C04E2, 0xABB3FE1AA195E225, 0x85E1EAD2AEC921C5, 0x935DC98026E59BD1, 0x76E798436AEC6EB0, 0x8C56489736DB0807, 0xCBE8450B43553681, 
0x0F4F54F13F1EB559, 0xA39175695785F183, 0x718A47C1A3E2C84F, 0x28AAE27CA8505F7B, 0x2CBB46A4D358B728, 0x37A1636BB86ECCAD, 0x2A43B01074542BB3, 0x250CE4E14B4A9EEA, 
0x0C332FAB8D18FBF5, 0xB24089B916A7ED68, 0x61CE92278CC2EEC0, 0xA56983DDF0896D18, 0x9EFBCF1DC5FF5A40, 0xE1ABF51B37011D32, 0xDFBD3435177DF85D, 0x037C7B5AB2064EAC, 
0xB6512D616DAF053B, 0x9F6EE62BABFD6024, 0xD945C281B07164C6, 0xD8D0EBB7DE735EA2, 0xC4A711FA7C4B83D8, 0x5CA428531EB84503, 0x293FCB4AC652651F, 0x5D31016570BA7F67, 
0xB3D5A08F78A5D70C, 0xFF355D3A493DB480, 0x8708B8BE72CD550D, 0x1B1A25CF6B367B85, 0x1338AEBC9D266823, 0xCC859A898A5B907E, 0x6B054B38A6D689AE, 0x91B49BECFAE1EF19, 
0xB88B50A63CB38A06, 0xEAF5053273174038, 0xF5FE84256329D3EE, 0x8DC361A158D93263, 0x397B1EACE9724390, 0xD576ED2A3D699F33, 0x33B0C7B3C36624FE, 0xA780D1B12C8D19D0, 
0x55138A1686AA6CC1, 0xE81C575EAF1334F0, 0x26709FBBF94CD046, 0xEEE4A1EA081FA86B, 0x9C129D7119FB2E88, 0xBA6202CAE0B7FECE, 0xCD10B3BFE459AA1A, 0x1F0B8117103E93D6, 
0xB13CF2E3A4A1A3C4, 0x1E9EA8217E3CA9B2, 0x7F503A06F2FE4772, 0x9996109F0CF1FCBF, 0x8474C3E4C0CB1BA1, 0xCFF9E1D3385DDED2, 0x83191C6609C5BD5E, 0x5920A5BD0BB29734, 
0x5486A320E8A856A5, 0x51022ECEFDA28492, 0x3A0765F65B740D3C, 0xED98DAB0BA19E6C7, 0xC3CACE78B5452527, 0x4B8D2237F896C573, 0x7C2C415C40F809DE, 0xC1239C14694151EF, 
0x11D1FCD041221CEB, 0xFEA0740C273F8EE4, 0x1455713E5428CEDC, 0xF3067291C4254F75, 0x6879306214D0C702, 0x72F63C9B11E486E3, 0x53EB7CA221A6F05A, 0x4A180B019694FF17, 
0x30CCBCE971606A52, 0x0ACBD91F2A14676E, 0x05848DEE150AD237, 0xA8CF85401393AC89, 0x1DE2D37BCC3AE71E, 0x58B58C8B65B0AD50, 0x48F1596D4A908BDF, 0xB7C4045703AD3F5F, 
0xFB24F9E232355CD3, 0xEB602C041D157A5C, 0x7B419EDE89F6AF21, 0x8847EC4F4DD3E054, 0x7AD4B7E8E7F49545, 0xBBF72BFC8EB5C4AA, 0xBFE68F24F5BD2CF9, 0x45575FF0A98A4A4E, 
0xB52D563BDFA94B97, 0x89D2C57923D1DA30, 0xC8943E51F153782D, 0xE2D78E418507539E, 0xDE281D03797FC239, 0xF682FF7FD12F9D42, 0x18665E95D9303529, 0xBC9AF47E47BB6255, 
0x5E4D7A3FC2BC31CB, 0xACDE2198689B44DA, 0x79A8CCB255F2DBE9, 0x23F41255EC460271, 0x7772B17504EE54D4, 0xC25FE74EDB471F43, 0x5FD85309ACBE0BAF, 0xC0B6B52207436B8B, 
0x62B2E97D3EC4A06C, 0x66A34DA545CC483F, 0xDA39B9DB02772A6A, 0xD38E1B9E9A6503A8, 0xE6C62A99FE0FBBCD, 0x65DF36FFF7CA0693, 0x35483107646AB865, 0x0DA6069DE31AC191, 
0x3E16C12E207CE56F, 0xCA7D6C3D2D570CE5, 0x17290A64E62E8070, 0x566FF14C34AC226D, 0x16BC2352882CBA14, 0xE42F78F5220BCF05, 0x8065673CBBC3F3F2, 0x076DDF82C90EA6FF, 
0x2BD699261A5611D7, 0x4D75D4835F9A59E8, 0xEF7188DC661D920F, 0x96D9446E33EF49E6, 0xC64E4396A04FF710, 0xB0A9DBD5CAA399A0, 0xC90117679F514249, 0x980339A962F3C6DB, 
0x34DD18310A688201, 0xA4FCAAEB9E8B577C, 0x09B7A245981229C2, 0x69EC19547AD2FD66, 0xB4B87F0DB1AB71F3, 0x47BE0D9C758E3E86, 0xAD4B08AE06997EBE, 0x2D2E6F92BD5A8D4C, 
0x8EBF1AFBEADF7CCF, 0xD0F260C428634D04, 0x57FAD87A5AAE1809, 0x15C058083A2AF4B8, 0xF85882B88033127F, 0x6A90620EC8D4B3CA, 0xBE73A6129BBF169D, 0xDBAC90ED6C75100E, 
0x6C6894BA6FD82F51, 0x5A5CDEE7B9B4D998, 0x759BE319D8EA201C, 0x06F8F6B4A70C9C9B, 0xA2045C5F3987CBE7, 0xBD0FDD4829B95831, 0xF1EF20FD18213BBD, 0x4964705B2492B1BB, 
0x7EC513309CFC7D16, 0x6327C04B50C69A08, 0xEC0DF386D41BDCA3, 0xB91E799052B1B062, 0x8AAEBE2391D7949C, 0xD60A96708F6FD19F, 0x1A8F0CF9053441E1, 0x6DFDBD8C01DA1535, 
0x43AFA9440E86D6D5, 0xE342A777EB0569FA, 0x4F9C86EF839E2D20, 0x423A80726084ECB1, 0xE75303AF900D81A9, 0x315995DF1F625036, 0x2E5214C80F5CC3E0, 0xAA26D72CCF97D841, 
0xE9897E68C1110E94, 0x0411A4D87B08E853, 0x4146FB28D282A21D, 0xA95AAC767D9196ED, 0x3F83E8184E7EDF0B, 0xCE6CC8E5565FE4B6, 0xE03EDC2D59032756, 0x81F04E0AD5C1C996, 
0xF9CDAB8EEE31281B, 0x22613B6382443815, 0x4E09AFD9ED9C1744, 0xFC492660FB3BFA2C, 0x02E9526CDC0474C8, 0x40D3D21EBC809879, 0x36344A5DD66CF6C9, 0x828C355067C7873A, 
0xC7DB6AA0CE4DCD74, 0x9AEA6BC5BEF7B213, 0x9021B2DA94E3D57D, 0x701F6EF7CDE0F22B, 0x6E81C6D6B3DC5B99, 0xA17827058B81854B, 0x2088690F5E404CDD, 0x605BBB11E2C0D4A4, 
0xFDDC0F569539C048, 0xD16749F246617760, 0xD79FBF46E16DEBFB, 0x7DB9686A2EFA33BA, 0x0B5EF02944165D0A, 0x3B924CC035763758, 0x3225EE85AD641E9A, 0x44C276C6C788702A
};
unsigned __int64 LS7[512] = {
0xFD61DEDDE0EF146F, 0xB766375CD4D0B1FA, 0x26A72DBF49D617F7, 0x7788F5D0F3427F9B, 0xD9012376CB097AF0, 0x3ECAA44F94557E52, 0x4D0F32B7A377F319, 0xA61310F6738B2208, 
0x8AE92B0D13AD6BF4, 0xF47970879A37EE38, 0x57A56B531CC4E3D4, 0x475224F38A87AD12, 0x4A07E981343FA595, 0x12309FB4F47337AE, 0x7ADD38A24DFA771C, 0x5B72CE2B93643667, 
0x84F95E61FE3DC72F, 0x61F5094CC351BAE5, 0x696FCF1C88919D86, 0xC3AB7A9274BA6A3D, 0x22EA4E978DB6E527, 0x0000000000000000, 0xF73CC899C91F4A64, 0xFCE3B6D7D1F7C95B, 
0xCC3967F4A8321BD2, 0x8C639831B5FDE04C, 0xB5A1E748B6E0C892, 0x2FBF83E5330EEDA0, 0x8DE1F03B84E53D78, 0x958C79CB596654DD, 0xF8AED5FF15973B8B, 0x87BCE67FAD156373, 
0xB976423039401D21, 0xAB46DD84CD332A8F, 0xF1B67BA56F4FC1DC, 0x643A026E36299501, 0xBCB94912CC3832C5, 0xEC14F97747B4879D, 0x8F26202FE6D54410, 0x8EA44825D7CD9924, 
0xA79178FC4293FF3C, 0x2E3DEBEF02163094, 0x3D8F1C51C77DDA0E, 0x117527AAA75B93F2, 0xB4238F4287F815A6, 0xF6BEA093F8079750, 0x781AE8B62FCA0E74, 0x8273ED5D586D4C97, 
0x760A9DDAC25AA2AF, 0xE2048C1BAA242B46, 0x25E295A11AFEB3AB, 0xC521C9AED2EAE185, 0xD19BE52680C95D93, 0xB06EEC6A4398E776, 0x0708DB369748568C, 0x813655430B45E8CB, 
0x59B51E3FF1544F0F, 0x83F18557697591A3, 0x4FC8E2A3C1478A71, 0x7B5F50A87CE2AA28, 0x28B758D3A446BB2C, 0xADCC6EB86B63A137, 0xB32B547410B0432A, 0xEA9E4A4BE1E40C25, 
0xF5FB188DAB2F330C, 0x68EDA716B98940B2, 0xC0EEC28C2792CE61, 0x186D89F0DD8369A5, 0x405AFFC51DCFFB9E, 0x321D01371BF5ABE1, 0x5DF87D173534BDDF, 0xAC4E06B25A7B7C03, 
0x3B05AF6D612D51B6, 0x2460FDAB2BE66E9F, 0xC66471B081C245D9, 0xA25E73DEB7EBD0D8, 0xD8834B7CFA11A7C4, 0x0345B81E5328A45C, 0x1F6552C64ACB3F29, 0x677FBA706501315D, 
0x0CD7A5788FA0D5B3, 0x80B43D493A5D35FF, 0x0D55CD72BEB80887, 0x857B366BCF251A1B, 0x2368269DBCAE3813, 0x7E905B8A899A85CC, 0xAE89D6A6384B056B, 0x19EFE1FAEC9BB491, 
0x068AB33CA6508BB8, 0x384017733205F5EA, 0xEED329632584FEF5, 0x6332D958A161C38D, 0x904372E9AC1E7B39, 0x339F693D2AED76D5, 0xFE2466C3B3C7B033, 0xD0198D2CB1D180A7, 
0xC16CAA86168A1355, 0xF03413AF5E571CE8, 0x46D04CF9BB9F7026, 0x6BA81F08EAA1E4EE, 0x882EFB19719D129C, 0xCEFEB7E0CA0262BA, 0x1AAA59E4BFB310CD, 0xD6933E1017810B1F, 
0xC4A3A1A4E3F23CB1, 0xB2A93C7E21A89E1E, 0x7247FEF2063A507F, 0xBFFCF10C9F109699, 0xA11BCBC0E4C37484, 0xD2DE5D38D3E1F9CF, 0x5EBDC509661C1983, 0x3497B20BBDA52059, 
0xA556A8E820A38654, 0x9284A2FDCE2E0251, 0x3C0D745BF665073A, 0xC7E619BAB0DA98ED, 0x272545B578CECAC3, 0x73C596F837228D4B, 0xDE09F8405C412C7C, 0xEF514169149C23C1, 
0xEB1C2241D0FCD111, 0xE48E3F270C74A0FE, 0xDCCE28543E715514, 0x754F25C4917206F3, 0x02C7D01462307968, 0xE386E4119B3CF672, 0x5AF0A621A27CEB53, 0x17FF9496010B184A, 
0x526A6071E9BCCC30, 0x6E67142A1FD9CB0A, 0x37D20A15EE8D8405, 0x89AC93134085CFA8, 0x1EE73ACC7BD3E21D, 0x50ADB0658B8CB558, 0xDF8B904A6D59F148, 0x5F3FAD035704C4B7, 
0xD35C3532E2F924FB, 0x5C7A151D042C60EB, 0x21AFF689DE9E417B, 0x54E0D34D4FEC4788, 0x4595F4E7E8B7D47A, 0xAAC4B58EFC2BF7BB, 0xF92CBDF5248FE6BF, 0x4E4A8AA9F05F5745, 
0x974BA9DF3B562DB5, 0x30DAD12379C5D289, 0x2D7853F1513E94C8, 0x9E530785418ED7E2, 0x39C27F79031D28DE, 0x429D2FD17FFF82F6, 0x293530D9955E6618, 0x5562BB477EF49ABC, 
0xCB31BCC23F7A4D5E, 0xDA449B689821DEAC, 0xE9DBF255B2CCA879, 0x710246EC5512F423, 0xD454EE0475B17277, 0x431F47DB4EE75FC2, 0xAF0BBEAC0953D85F, 0x8B6B430722B5B6C0, 
0x6CA0C43E7DE9B262, 0x3F48CC45A54DA366, 0x6A2A7702DBB939DA, 0xA803659A9E1B8ED3, 0xCDBB0FFE992AC6E6, 0x9306CAF7FF36DF65, 0x65B86A6407314835, 0x91C11AE39D06A60D, 
0x6FE57C202EC1163E, 0xE50C572D3D6C7DCA, 0x70802EE6640A2917, 0x6D22AC344CF16F56, 0x14BA2C885223BC16, 0x05CF0B22F5782FE4, 0xF2F3C3BB3C676580, 0xFFA60EC982DF6D07, 
0xD711561A2699D62B, 0xE8599A5F83D4754D, 0x0F921D66DC8871EF, 0xE649EF336E44D996, 0x10F74FA096434EC6, 0xA099A3CAD5DBA9B0, 0x4942519F671701C9, 0xDBC6F362A9390398, 
0x0182680A3118DD34, 0x7C578B9EEBAAFCA4, 0xC229129845A2B709, 0x66FDD27A5419EC69, 0xF371ABB10D7FB8B4, 0x863E8E759C0DBE47, 0xBE7E9906AE084BAD, 0x4C8D5ABD926F2E2D, 
0xCF7CDFEAFB1ABF8E, 0x044D6328C460F2D0, 0x0918AE5A7AD8FA57, 0xB8F42A3A0858C015, 0x7F123380B88258F8, 0xCAB3D4C80E62906A, 0x9D16BF9B12A673BE, 0x0E10756CED90ACDB, 
0x512FD86FBA94686C, 0x98D9B4B9E7DE5C5A, 0x1C20EAD819E39B75, 0x9B9C0CA7B4F6F806, 0xE7CB87395F5C04A2, 0x3158B92948DD0FBD, 0xBD3B2118FD20EFF1, 0xBBB192245B706449, 
0x167DFC9C3013C57E, 0x089AC6504BC02763, 0xA3DC1BD486F30DEC, 0x62B0B15290791EB9, 0x9C94D79123BEAE8A, 0x9FD16F8F70960AD6, 0xE1413405F90C8F1A, 0x3515DA018CBDFD6D, 
0xD5D6860E44A9AF43, 0xFA6905EB77A742E3, 0x202D9E83EF869C4F, 0xB1EC846072803A42, 0xA9810D90AF0353E7, 0x3650621FDF955931, 0xE0C35C0FC814522E, 0x41D897CF2CD726AA, 
0x940E11C1687E89E9, 0x53E8087BD8A41104, 0x1DA282D228FB4641, 0xED96917D76AC5AA9, 0x0BDF7E4E18E8833F, 0xB6E45F56E5C86CCE, 0x562703592DDC3EE0, 0x96C9C1D50A4EF081, 
0x1B2831EE8EABCDF9, 0x15384482633B6122, 0x44179CEDD9AF094E, 0x2CFA3BFB602649FC, 0xC87404DC6C52E902, 0x799880BC1ED2D340, 0xC9F66CD65D4A3436, 0x3A87C76750358C82, 
0x74CD4DCEA06ADBC7, 0x13B2F7BEC56BEA9A, 0x7DD5E394DAB22190, 0x2BF2E0CDF76E1F70, 0x995BDCB3D6C6816E, 0x4B85818B052778A1, 0xDD4C405E0F698820, 0xA4D4C0E211BB5B60, 
0x48C03995560FDCFD, 0x60776146F24967D1, 0xFBEB6DE146BF9FD7, 0xBA33FA2E6A68B97D, 0x0A5D164429F05E0B, 0x58377635C04C923B, 0x9A1E64AD85EE2532, 0x2A7088C7C676C244, 

0xF330857F7B2EFA8E, 0x2B7F976E4B77F9B6, 0x7634545AE0C90E71, 0x6415B629E4B49FCA, 0x281906468A5E4008, 0xA6A8F98B2CE9729F, 0x5B872264EAEC4678, 0xBD786A202A4B4A98, 
0x972533569F9A6544, 0xB5ABD5E0D632354E, 0x260658D637758E61, 0x07EE2F48BFF467D5, 0xD84F121130590338, 0x8CF5A0FD99385D43, 0xBBB48B706B19FB27, 0x4E48EF5F5165B016, 
0x527653BCE833EFC4, 0x71DA7B125F3D69A4, 0x80AEA15D1B9CFCFE, 0x55987CF457C78811, 0xEF0E399CC278A55C, 0x0000000000000000, 0xAF5988532E36DB23, 0x44DF0FAF9293A014, 
0x272496CEC9D3580B, 0xA30289F3AC927A9E, 0x8662400D5ACE4D41, 0x30AF04C54DD5C1B1, 0x14ED0323452F2004, 0xC471AEF2890F5CEA, 0xDDE56269B0220B39, 0x48840E0F103701A9, 
0xEE2CF7843CDE7336, 0x62D95779A5E62E75, 0x9B7E32F61D3EC4F9, 0x5F0F9C0494319813, 0xC0F91092F7D28281, 0x653778311A1249A0, 0xB9F0D440549694F3, 0x0E1F5E90BD2BCE69, 
0x0A97E0F0C3F61002, 0x87408E15A4689B2B, 0xBC5AA438D4ED9CF2, 0x9607FD4E613CB32E, 0x318DCADDB37317DB, 0x18B60283C78B81B9, 0x16A95C137AA04FD0, 0x6651E919DB3BF01E, 
0xD3FA3CF90D09C550, 0xA06418DB6DBBC320, 0x6CC609E918CDE01C, 0x61BFC65164CF97CB, 0xD96DDC09CEFFD552, 0xA8B7A71B91C2BCF6, 0x83C83075DAB54540, 0x7CA3B4AA233F1E73, 
0xE355383C40DC04E1, 0xD1BE63C93286AA84, 0xF69AF507FB55F28F, 0x0C5B01A082A4A1BD, 0xB36734B0976084F1, 0x56FEEDDC96EE31AF, 0xB245FAA869C6529B, 0x5110C294291A567A, 
0x02445F303F8F6FD4, 0x37412B8DF221A664, 0x4F6A2147AFC3667C, 0xD09CADD1CC207CEE, 0x84261F3D65412295, 0xCEE64E024AF94CE8, 0x7A6F55FA626DAFCC, 0xE111670C7F536B35, 
0x887D1E9DE7E58328, 0xDB298339F170BA86, 0x7B4D9BE29CCB79A6, 0x244207E608FAE1B5, 0x9FF68C9663E31A92, 0x1AF25DB3F804EE6D, 0x53549DA4169539AE, 0x45FDC1B76C35767E, 
0x684EB78966103E77, 0xCB4C3E7ACA8244E9, 0xDFA13D598FAD64ED, 0xE599D96C018EB55E, 0x58E1B34C2BC5FFC6, 0x228EE6B649A8500A, 0x4C0CB06F6EEADFC2, 0x67732701259D2674, 
0x3427BAA533081FDA, 0x928F432E1FE16D45, 0xC82AAF520BABFD57, 0xDCC7AC714E84DD53, 0xEAA449E44203AD5D, 0x7909C4D2A3441672, 0xE9C2D8CC832A14E3, 0x6E8256D927428FC8, 
0xF885AB97467E3CE6, 0x2C91B826F4839E63, 0xB001A59856493D4F, 0x2DB3763E0A254809, 0x3A38E4358E23D1B3, 0x8A3941ADD86AECFC, 0x7D817AB2DD99C819, 0x5AA5EC7C144A9012, 
0xD6504C818D72CD51, 0x05AA7078807B0801, 0x4AC0513F2FB86E7D, 0xDA0B4D210FD66CEC, 0x3EB05A55F0FE0FD8, 0xC39F81BA36FB3B3F, 0x609D08499A6941A1, 0xFAC1F4A779F15332, 
0xA78A3793D24FA4F5, 0x47B99E8753BA19AA, 0x0BB52EE83D50C668, 0xCCA211327576233C, 0xC1DBDE8A097454EB, 0xFD2FDBEFC60534E7, 0xABD1363350EB0548, 0x7FC52582E216A7CD, 
0xE6FF4844C0A70CE0, 0x9443A27E5EB3DCFA, 0x06CCE1504152B1BF, 0xC908614AF50D2B3D, 0xAD1DD76311B9B4F7, 0x178B920B840699BA, 0xF9A7658FB8D8EA8C, 0xA22047EB5234ACF4, 
0x08D3BFC0FC797FD6, 0x03669128C129B9BE, 0xE033A91481F5BD5F, 0x8DD76EE5679E8B29, 0xE4BB1774FF286334, 0xA5CE68A3EDC0CB21, 0x1C3EBCE3B9565FD2, 0xD772829973D41B3B, 
0x74700B6ADF4661A5, 0xCD80DF2A8BD0F556, 0xF5FC642F3A7C4B31, 0x3CF40565CF71600C, 0xAAF3F82BAE4DD322, 0xD536DDA94C5B74EF, 0x6A0AE8B9599F51A3, 0x41757FD712E8A815, 
0x696C799198B6E81D, 0x63FB99615B40F81F, 0x9DB2D3A65C6C7546, 0x2FF7290E35AA27DD, 0x2560C9FEF65C37DF, 0x293BC85E74F89662, 0x0488BE607EDDDE6B, 0x8B1B8FB526CC3A96, 
0xA4ECA6BB13661D4B, 0x32EB5BF5725AAE65, 0x4BE29F27D11EB817, 0x50320C8CD7BC8010, 0xF7B83B1F05F324E5, 0x9ED4428E9D45CCF8, 0xFBE33ABF87578558, 0x20CAB98676273FDE, 
0xAE7B464BD0900D49, 0x1147735BC5542805, 0x9A5CFCEEE3981293, 0x782B0ACA5DE2C018, 0x90CB1C1E206E0291, 0xF0561457BA074330, 0xE8E016D47D8CC289, 0x5D4BC334ABBEF7C7, 
0xB4891BF82894E324, 0x23AC28AEB70E8660, 0xE7DD865C3E01DA8A, 0x1994CC9B392D57D3, 0xB8D21A58AA304299, 0x2ED5E716CB0CF1B7, 0x818C6F45E53A2A94, 0x5E2D521C6A974E79, 
0xED4A66ACFDF7CA88, 0xFC0D15F738A3E28D, 0x72BCEA3A9E14D01A, 0x395E751D4F0A680D, 0x21E8779E8881E9B4, 0x895FD08519435542, 0xC2BD4FA2C85DED55, 0x8504D1259BE7F4FF, 
0xB7EF8AD0E9BD5A9A, 0x8F9331D55811E4FD, 0xE277F624BE7AD28B, 0xF2124B6785882CE4, 0x3663E5950C87700E, 0xFF6B84DFF98A5B33, 0x6DE4C7F1E66B3676, 0xEC68A8B403511CE2, 
0x3DD6CB7D31D7B666, 0x993A6DC622B1AB2D, 0x469B509FAD1CCFC0, 0x59C37D54D56329AC, 0x95616C66A0150A90, 0x13032C6BFADB47D1, 0x350574BDCDAEC9B0, 0xC55360EA77A98A80, 
0x1221E273047D91BB, 0x1BD093AB06A23807, 0x49A6C017EE91D7C3, 0x0122CE18FEA6D66A, 0x8EB1FFCDA6B73297, 0xD41413B1B2FDA285, 0x77169A421E6FD81B, 0x433120E72D67C7C1, 
0x15CFCD3BBB89F66E, 0xF174DA4F44A1955A, 0x93AD8D36E147BB2F, 0x6B2826A1A73987C9, 0x82EAFE6D2413932A, 0x9818A3DEDC177D47, 0xBA96456895BF2D4D, 0x4D2E7E77904C09A8, 
0x4057B1CFEC4E7E7F, 0x70F8B50AA19BBFCE, 0x4213EEFFD3C111AB, 0x1F582DCB787FE66C, 0xCFC4801AB45F9A82, 0x57DC23C46848E7C5, 0x0D79CFB87C0277D7, 0x33C995ED8CFC780F, 
0x739E242260B20670, 0xBF3C351015C4254C, 0xFE494AC7072C8D59, 0xD2D8F2E1F3AF133A, 0xEB8687FCBCA57B37, 0x9C901DBEA2CAA32C, 0x91E9D206DEC8D4FB, 0xDE83F341710BB287, 
0xCA6EF06234249283, 0x0F3D9088438D1803, 0x1D1C72FB47F089B8, 0x2A5D5976B5D12FDC, 0xBE1EFB08EB62F326, 0xA146D6C3931D154A, 0x09F171D802DFA9BC, 0x3F92944D0E58D9B2, 
0x7EE7EB9A1CB071A7, 0x3B1A2A2D708507D9, 0x387CBB05B1ACBE67, 0xA99569036F646A9C, 0xAC3F197BEF1F629D, 0x6FA098C1D9E459A2, 0xB1236B80A8EFEB25, 0x1065BD433BF2FE6F, 
0x7552C57221E0B7CF, 0xC635F1C2B680333E, 0xC7173FDA4826E554, 0xF4DEAA37C4DA9D5B, 0x5C690D2C551821AD, 0x54BAB2ECA9615E7B, 0xB6CD44C8171B8CF0, 0x1E7AE3D386D93006
};
unsigned __int64 LS6[512] = {
0x61FDDDDEEFE06F14, 0x66B75C37D0D4FAB1, 0xA726BF2DD649F717, 0x8877D0F542F39B7F, 0x01D9762309CBF07A, 0xCA3E4FA45594527E, 0x0F4DB73277A319F3, 0x13A6F6108B730822, 
0xE98A0D2BAD13F46B, 0x79F48770379A38EE, 0xA557536BC41CD4E3, 0x5247F324878A12AD, 0x074A81E93F3495A5, 0x3012B49F73F4AE37, 0xDD7AA238FA4D1C77, 0x725B2BCE64936736, 
0xF984615E3DFE2FC7, 0xF5614C0951C3E5BA, 0x6F691CCF9188869D, 0xABC3927ABA743D6A, 0xEA22974EB68D27E5, 0x0000000000000000, 0x3CF799C81FC9644A, 0xE3FCD7B6F7D15BC9, 
0x39CCF46732A8D21B, 0x638C3198FDB54CE0, 0xA1B548E7E0B692C8, 0xBF2FE5830E33A0ED, 0xE18D3BF0E584783D, 0x8C95CB796659DD54, 0xAEF8FFD597158B3B, 0xBC877FE615AD7363, 
0x76B930424039211D, 0x46AB84DD33CD8F2A, 0xB6F1A57B4F6FDCC1, 0x3A646E0229360195, 0xB9BC124938CCC532, 0x14EC77F9B4479D87, 0x268F2F20D5E61044, 0xA48E2548CDD72499, 
0x91A7FC7893423CFF, 0x3D2EEFEB16029430, 0x8F3D511C7DC70EDA, 0x7511AA275BA7F293, 0x23B4428FF887A615, 0xBEF693A007F85097, 0x1A78B6E8CA2F740E, 0x73825DED6D58974C, 
0x0A76DA9D5AC2AFA2, 0x04E21B8C24AA462B, 0xE225A195FE1AABB3, 0x21C5AEC9EAD285E1, 0x9BD126E5C980935D, 0x6EB06AEC984376E7, 0x080736DB48978C56, 0x36814355450BCBE8, 
0xB5593F1E54F10F4F, 0xF18357857569A391, 0xC84FA3E247C1718A, 0x5F7BA850E27C28AA, 0xB728D35846A42CBB, 0xCCADB86E636B37A1, 0x2BB37454B0102A43, 0x9EEA4B4AE4E1250C, 
0xFBF58D182FAB0C33, 0xED6816A789B9B240, 0xEEC08CC2922761CE, 0x6D18F08983DDA569, 0x5A40C5FFCF1D9EFB, 0x1D323701F51BE1AB, 0xF85D177D3435DFBD, 0x4EACB2067B5A037C, 
0x053B6DAF2D61B651, 0x6024ABFDE62B9F6E, 0x64C6B071C281D945, 0x5EA2DE73EBB7D8D0, 0x83D87C4B11FAC4A7, 0x45031EB828535CA4, 0x651FC652CB4A293F, 0x7F6770BA01655D31, 
0xD70C78A5A08FB3D5, 0xB480493D5D3AFF35, 0x550D72CDB8BE8708, 0x7B856B3625CF1B1A, 0x68239D26AEBC1338, 0x907E8A5B9A89CC85, 0x89AEA6D64B386B05, 0xEF19FAE19BEC91B4, 
0x8A063CB350A6B88B, 0x403873170532EAF5, 0xD3EE63298425F5FE, 0x326358D961A18DC3, 0x4390E9721EAC397B, 0x9F333D69ED2AD576, 0x24FEC366C7B333B0, 0x19D02C8DD1B1A780, 
0x6CC186AA8A165513, 0x34F0AF13575EE81C, 0xD046F94C9FBB2670, 0xA86B081FA1EAEEE4, 0x2E8819FB9D719C12, 0xFECEE0B702CABA62, 0xAA1AE459B3BFCD10, 0x93D6103E81171F0B, 
0xA3C4A4A1F2E3B13C, 0xA9B27E3CA8211E9E, 0x4772F2FE3A067F50, 0xFCBF0CF1109F9996, 0x1BA1C0CBC3E48474, 0xDED2385DE1D3CFF9, 0xBD5E09C51C668319, 0x97340BB2A5BD5920, 
0x56A5E8A8A3205486, 0x8492FDA22ECE5102, 0x0D3C5B7465F63A07, 0xE6C7BA19DAB0ED98, 0x2527B545CE78C3CA, 0xC573F89622374B8D, 0x09DE40F8415C7C2C, 0x51EF69419C14C123, 
0x1CEB4122FCD011D1, 0x8EE4273F740CFEA0, 0xCEDC5428713E1455, 0x4F75C4257291F306, 0xC70214D030626879, 0x86E311E43C9B72F6, 0xF05A21A67CA253EB, 0xFF1796940B014A18, 
0x6A527160BCE930CC, 0x676E2A14D91F0ACB, 0xD237150A8DEE0584, 0xAC8913938540A8CF, 0xE71ECC3AD37B1DE2, 0xAD5065B08C8B58B5, 0x8BDF4A90596D48F1, 0x3F5F03AD0457B7C4, 
0x5CD33235F9E2FB24, 0x7A5C1D152C04EB60, 0xAF2189F69EDE7B41, 0xE0544DD3EC4F8847, 0x9545E7F4B7E87AD4, 0xC4AA8EB52BFCBBF7, 0x2CF9F5BD8F24BFE6, 0x4A4EA98A5FF04557, 
0x4B97DFA9563BB52D, 0xDA3023D1C57989D2, 0x782DF1533E51C894, 0x539E85078E41E2D7, 0xC239797F1D03DE28, 0x9D42D12FFF7FF682, 0x3529D9305E951866, 0x625547BBF47EBC9A, 
0x31CBC2BC7A3F5E4D, 0x44DA689B2198ACDE, 0xDBE955F2CCB279A8, 0x0271EC46125523F4, 0x54D404EEB1757772, 0x1F43DB47E74EC25F, 0x0BAFACBE53095FD8, 0x6B8B0743B522C0B6, 
0xA06C3EC4E97D62B2, 0x483F45CC4DA566A3, 0x2A6A0277B9DBDA39, 0x03A89A651B9ED38E, 0xBBCDFE0F2A99E6C6, 0x0693F7CA36FF65DF, 0xB865646A31073548, 0xC191E31A069D0DA6, 
0xE56F207CC12E3E16, 0x0CE52D576C3DCA7D, 0x8070E62E0A641729, 0x226D34ACF14C566F, 0xBA14882C235216BC, 0xCF05220B78F5E42F, 0xF3F2BBC3673C8065, 0xA6FFC90EDF82076D, 
0x11D71A5699262BD6, 0x59E85F9AD4834D75, 0x920F661D88DCEF71, 0x49E633EF446E96D9, 0xF710A04F4396C64E, 0x99A0CAA3DBD5B0A9, 0x42499F511767C901, 0xC6DB62F339A99803, 
0x82010A68183134DD, 0x577C9E8BAAEBA4FC, 0x29C29812A24509B7, 0xFD667AD2195469EC, 0x71F3B1AB7F0DB4B8, 0x3E86758E0D9C47BE, 0x7EBE069908AEAD4B, 0x8D4CBD5A6F922D2E, 
0x7CCFEADF1AFB8EBF, 0x4D04286360C4D0F2, 0x18095AAED87A57FA, 0xF4B83A2A580815C0, 0x127F803382B8F858, 0xB3CAC8D4620E6A90, 0x169D9BBFA612BE73, 0x100E6C7590EDDBAC, 
0x2F516FD894BA6C68, 0xD998B9B4DEE75A5C, 0x201CD8EAE319759B, 0x9C9BA70CF6B406F8, 0xCBE739875C5FA204, 0x583129B9DD48BD0F, 0x3BBD182120FDF1EF, 0xB1BB2492705B4964, 
0x7D169CFC13307EC5, 0x9A0850C6C04B6327, 0xDCA3D41BF386EC0D, 0xB06252B17990B91E, 0x949C91D7BE238AAE, 0xD19F8F6F9670D60A, 0x41E105340CF91A8F, 0x153501DABD8C6DFD, 
0xD6D50E86A94443AF, 0x69FAEB05A777E342, 0x2D20839E86EF4F9C, 0xECB160848072423A, 0x81A9900D03AFE753, 0x50361F6295DF3159, 0xC3E00F5C14C82E52, 0xD841CF97D72CAA26, 
0x0E94C1117E68E989, 0xE8537B08A4D80411, 0xA21DD282FB284146, 0x96ED7D91AC76A95A, 0xDF0B4E7EE8183F83, 0xE4B6565FC8E5CE6C, 0x27565903DC2DE03E, 0xC996D5C14E0A81F0, 
0x281BEE31AB8EF9CD, 0x381582443B632261, 0x1744ED9CAFD94E09, 0xFA2CFB3B2660FC49, 0x74C8DC04526C02E9, 0x9879BC80D21E40D3, 0xF6C9D66C4A5D3634, 0x873A67C73550828C, 
0xCD74CE4D6AA0C7DB, 0xB213BEF76BC59AEA, 0xD57D94E3B2DA9021, 0xF22BCDE06EF7701F, 0x5B99B3DCC6D66E81, 0x854B8B812705A178, 0x4CDD5E40690F2088, 0xD4A4E2C0BB11605B, 
0xC04895390F56FDDC, 0x7760466149F2D167, 0xEBFBE16DBF46D79F, 0x33BA2EFA686A7DB9, 0x5D0A4416F0290B5E, 0x375835764CC03B92, 0x1E9AAD64EE853225, 0x702AC78876C644C2, 

0x30F37F852E7B8EFA, 0x7F2B6E97774BB6F9, 0x34765A54C9E0710E, 0x156429B6B4E4CA9F, 0x192846065E8A0840, 0xA8A68BF9E92C9F72, 0x875B6422ECEA7846, 0x78BD206A4B2A984A, 
0x259756339A9F4465, 0xABB5E0D532D64E35, 0x0626D6587537618E, 0xEE07482FF4BFD567, 0x4FD8111259303803, 0xF58CFDA03899435D, 0xB4BB708B196B27FB, 0x484E5FEF655116B0, 
0x7652BC5333E8C4EF, 0xDA71127B3D5FA469, 0xAE805DA19C1BFEFC, 0x9855F47CC7571188, 0x0EEF9C3978C25CA5, 0x0000000000000000, 0x59AF5388362E23DB, 0xDF44AF0F939214A0, 
0x2427CE96D3C90B58, 0x02A3F38992AC9E7A, 0x62860D40CE5A414D, 0xAF30C504D54DB1C1, 0xED1423032F450420, 0x71C4F2AE0F89EA5C, 0xE5DD696222B0390B, 0x84480F0E3710A901, 
0x2CEE84F7DE3C3673, 0xD9627957E6A5752E, 0x7E9BF6323E1DF9C4, 0x0F5F049C31941398, 0xF9C09210D2F78182, 0x37653178121AA049, 0xF0B940D49654F394, 0x1F0E905E2BBD69CE, 
0x970AF0E0F6C30210, 0x4087158E68A42B9B, 0x5ABC38A4EDD4F29C, 0x07964EFD3C612EB3, 0x8D31DDCA73B3DB17, 0xB61883028BC7B981, 0xA916135CA07AD04F, 0x516619E93BDB1EF0, 
0xFAD3F93C090D50C5, 0x64A0DB18BB6D20C3, 0xC66CE909CD181CE0, 0xBF6151C6CF64CB97, 0x6DD909DCFFCE52D5, 0xB7A81BA7C291F6BC, 0xC8837530B5DA4045, 0xA37CAAB43F23731E, 
0x55E33C38DC40E104, 0xBED1C963863284AA, 0x9AF607F555FB8FF2, 0x5B0CA001A482BDA1, 0x67B3B0346097F184, 0xFE56DCEDEE96AF31, 0x45B2A8FAC6699B52, 0x105194C21A297A56, 
0x4402305F8F3FD46F, 0x41378D2B21F264A6, 0x6A4F4721C3AF7C66, 0x9CD0D1AD20CCEE7C, 0x26843D1F41659522, 0xE6CE024EF94AE84C, 0x6F7AFA556D62CCAF, 0x11E10C67537F356B, 
0x7D889D1EE5E72883, 0x29DB398370F186BA, 0x4D7BE29BCB9CA679, 0x4224E607FA08B5E1, 0xF69F968CE363921A, 0xF21AB35D04F86DEE, 0x5453A49D9516AE39, 0xFD45B7C1356C7E76, 
0x4E6889B71066773E, 0x4CCB7A3E82CAE944, 0xA1DF593DAD8FED64, 0x99E56CD98E015EB5, 0xE1584CB3C52BC6FF, 0x8E22B6E6A8490A50, 0x0C4C6FB0EA6EC2DF, 0x736701279D257426, 
0x2734A5BA0833DA1F, 0x8F922E43E11F456D, 0x2AC852AFAB0B57FD, 0xC7DC71AC844E53DD, 0xA4EAE44903425DAD, 0x0979D2C444A37216, 0xC2E9CCD82A83E314, 0x826ED9564227C88F, 
0x85F897AB7E46E63C, 0x912C26B883F4639E, 0x01B098A549564F3D, 0xB32D3E76250A0948, 0x383A35E4238EB3D1, 0x398AAD416AD8FCEC, 0x817DB27A99DD19C8, 0xA55A7CEC4A141290, 
0x50D6814C728D51CD, 0xAA0578707B800108, 0xC04A3F51B82F7D6E, 0x0BDA214DD60FEC6C, 0xB03E555AFEF0D80F, 0x9FC3BA81FB363F3B, 0x9D604908699AA141, 0xC1FAA7F4F1793253, 
0x8AA793374FD2F5A4, 0xB947879EBA53AA19, 0xB50BE82E503D68C6, 0xA2CC321176753C23, 0xDBC18ADE7409EB54, 0x2FFDEFDB05C6E734, 0xD1AB3336EB504805, 0xC57F822516E2CDA7, 
0xFFE64448A7C0E00C, 0x43947EA2B35EFADC, 0xCC0650E15241BFB1, 0x08C94A610DF53D2B, 0x1DAD63D7B911F7B4, 0x8B170B920684BA99, 0xA7F98F65D8B88CEA, 0x20A2EB473452F4AC, 
0xD308C0BF79FCD67F, 0x6603289129C1BEB9, 0x33E014A9F5815FBD, 0xD78DE56E9E67298B, 0xBBE4741728FF3463, 0xCEA5A368C0ED21CB, 0x3E1CE3BC56B9D25F, 0x72D79982D4733B1B, 
0x70746A0B46DFA561, 0x80CD2ADFD08B56F5, 0xFCF52F647C3A314B, 0xF43C650571CF0C60, 0xF3AA2BF84DAE22D3, 0x36D5A9DD5B4CEF74, 0x0A6AB9E89F59A351, 0x7541D77FE81215A8, 
0x6C699179B6981DE8, 0xFB636199405B1FF8, 0xB29DA6D36C5C4675, 0xF72F0E29AA35DD27, 0x6025FEC95CF6DF37, 0x3B295EC8F8746296, 0x880460BEDD7E6BDE, 0x1B8BB58FCC26963A, 
0xECA4BBA666134B1D, 0xEB32F55B5A7265AE, 0xE24B279F1ED117B8, 0x32508C0CBCD71080, 0xB8F71F3BF305E524, 0xD49E8E42459DF8CC, 0xE3FBBF3A57875885, 0xCA2086B92776DE3F, 
0x7BAE4B4690D0490D, 0x47115B7354C50528, 0x5C9AEEFC98E39312, 0x2B78CA0AE25D18C0, 0xCB901E1C6E209102, 0x56F0571407BA3043, 0xE0E8D4168C7D89C2, 0x4B5D34C3BEABC7F7, 
0x89B4F81B942824E3, 0xAC23AE280EB76086, 0xDDE75C86013E8ADA, 0x94199BCC2D39D357, 0xD2B8581A30AA9942, 0xD52E16E70CCBB7F1, 0x8C81456F3AE5942A, 0x2D5E1C52976A794E, 
0x4AEDAC66F7FD88CA, 0x0DFCF715A3388DE2, 0xBC723AEA149E1AD0, 0x5E391D750A4F0D68, 0xE8219E778188B4E9, 0x5F8985D043194255, 0xBDC2A24F5DC855ED, 0x048525D1E79BFFF4, 
0xEFB7D08ABDE99A5A, 0x938FD5311158FDE4, 0x77E224F67ABE8BD2, 0x12F2674B8885E42C, 0x633695E5870C0E70, 0x6BFFDF848AF9335B, 0xE46DF1C76BE67636, 0x68ECB4A85103E21C, 
0xD63D7DCBD73166B6, 0x3A99C66DB1222DAB, 0x9B469F501CADC0CF, 0xC359547D63D5AC29, 0x6195666C15A0900A, 0x03136B2CDBFAD147, 0x0535BD74AECDB0C9, 0x53C5EA60A977808A, 
0x211273E27D04BB91, 0xD01BAB93A2060738, 0xA64917C091EEC3D7, 0x220118CEA6FE6AD6, 0xB18ECDFFB7A69732, 0x14D4B113FDB285A2, 0x1677429A6F1E1BD8, 0x3143E720672DC1C7, 
0xCF153BCD89BB6EF6, 0x74F14FDAA1445A95, 0xAD93368D47E12FBB, 0x286BA12639A7C987, 0xEA826DFE13242A93, 0x1898DEA317DC477D, 0x96BA6845BF954D2D, 0x2E4D777E4C90A809, 
0x5740CFB14EEC7F7E, 0xF8700AB59BA1CEBF, 0x1342FFEEC1D3AB11, 0x581FCB2D7F786CE6, 0xC4CF1A805FB4829A, 0xDC57C4234868C5E7, 0x790DB8CF027CD777, 0xC933ED95FC8C0F78, 
0x9E732224B2607006, 0x3CBF1035C4154C25, 0x49FEC74A2C07598D, 0xD8D2E1F2AFF33A13, 0x86EBFC87A5BC377B, 0x909CBE1DCAA22CA3, 0xE99106D2C8DEFBD4, 0x83DE41F30B7187B2, 
0x6ECA62F024348392, 0x3D0F88908D430318, 0x1C1DFB72F047B889, 0x5D2A7659D1B5DC2F, 0x1EBE08FB62EB26F3, 0x46A1C3D61D934A15, 0xF109D871DF02BCA9, 0x923F4D94580EB2D9, 
0xE77E9AEBB01CA771, 0x1A3B2D2A8570D907, 0x7C3805BBACB167BE, 0x95A90369646F9C6A, 0x3FAC7B191FEF9D62, 0xA06FC198E4D9A259, 0x23B1806BEFA825EB, 0x651043BDF23B6FFE, 
0x527572C5E021CFB7, 0x35C6C2F180B63E33, 0x17C7DA3F264854E5, 0xDEF437AADAC45B9D, 0x695C2C0D1855AD21, 0xBA54ECB261A97B5E, 0xCDB6C8441B17F08C, 0x7A1ED3E3D9860630
};
unsigned __int64 LS5[512] = {
0xDEDDFD61146FE0EF, 0x375CB766B1FAD4D0, 0x2DBF26A717F749D6, 0xF5D077887F9BF342, 0x2376D9017AF0CB09, 0xA44F3ECA7E529455, 0x32B74D0FF319A377, 0x10F6A6132208738B, 
0x2B0D8AE96BF413AD, 0x7087F479EE389A37, 0x6B5357A5E3D41CC4, 0x24F34752AD128A87, 0xE9814A07A595343F, 0x9FB4123037AEF473, 0x38A27ADD771C4DFA, 0xCE2B5B7236679364, 
0x5E6184F9C72FFE3D, 0x094C61F5BAE5C351, 0xCF1C696F9D868891, 0x7A92C3AB6A3D74BA, 0x4E9722EAE5278DB6, 0x0000000000000000, 0xC899F73C4A64C91F, 0xB6D7FCE3C95BD1F7, 
0x67F4CC391BD2A832, 0x98318C63E04CB5FD, 0xE748B5A1C892B6E0, 0x83E52FBFEDA0330E, 0xF03B8DE13D7884E5, 0x79CB958C54DD5966, 0xD5FFF8AE3B8B1597, 0xE67F87BC6373AD15, 
0x4230B9761D213940, 0xDD84AB462A8FCD33, 0x7BA5F1B6C1DC6F4F, 0x026E643A95013629, 0x4912BCB932C5CC38, 0xF977EC14879D47B4, 0x202F8F264410E6D5, 0x48258EA49924D7CD, 
0x78FCA791FF3C4293, 0xEBEF2E3D30940216, 0x1C513D8FDA0EC77D, 0x27AA117593F2A75B, 0x8F42B42315A687F8, 0xA093F6BE9750F807, 0xE8B6781A0E742FCA, 0xED5D82734C97586D, 
0x9DDA760AA2AFC25A, 0x8C1BE2042B46AA24, 0x95A125E2B3AB1AFE, 0xC9AEC521E185D2EA, 0xE526D19B5D9380C9, 0xEC6AB06EE7764398, 0xDB360708568C9748, 0x55438136E8CB0B45, 
0x1E3F59B54F0FF154, 0x855783F191A36975, 0xE2A34FC88A71C147, 0x50A87B5FAA287CE2, 0x58D328B7BB2CA446, 0x6EB8ADCCA1376B63, 0x5474B32B432A10B0, 0x4A4BEA9E0C25E1E4, 
0x188DF5FB330CAB2F, 0xA71668ED40B2B989, 0xC28CC0EECE612792, 0x89F0186D69A5DD83, 0xFFC5405AFB9E1DCF, 0x0137321DABE11BF5, 0x7D175DF8BDDF3534, 0x06B2AC4E7C035A7B, 
0xAF6D3B0551B6612D, 0xFDAB24606E9F2BE6, 0x71B0C66445D981C2, 0x73DEA25ED0D8B7EB, 0x4B7CD883A7C4FA11, 0xB81E0345A45C5328, 0x52C61F653F294ACB, 0xBA70677F315D6501, 
0xA5780CD7D5B38FA0, 0x3D4980B435FF3A5D, 0xCD720D550887BEB8, 0x366B857B1A1BCF25, 0x269D23683813BCAE, 0x5B8A7E9085CC899A, 0xD6A6AE89056B384B, 0xE1FA19EFB491EC9B, 
0xB33C068A8BB8A650, 0x17733840F5EA3205, 0x2963EED3FEF52584, 0xD9586332C38DA161, 0x72E990437B39AC1E, 0x693D339F76D52AED, 0x66C3FE24B033B3C7, 0x8D2CD01980A7B1D1, 
0xAA86C16C1355168A, 0x13AFF0341CE85E57, 0x4CF946D07026BB9F, 0x1F086BA8E4EEEAA1, 0xFB19882E129C719D, 0xB7E0CEFE62BACA02, 0x59E41AAA10CDBFB3, 0x3E10D6930B1F1781, 
0xA1A4C4A33CB1E3F2, 0x3C7EB2A99E1E21A8, 0xFEF27247507F063A, 0xF10CBFFC96999F10, 0xCBC0A11B7484E4C3, 0x5D38D2DEF9CFD3E1, 0xC5095EBD1983661C, 0xB20B34972059BDA5, 
0xA8E8A556865420A3, 0xA2FD92840251CE2E, 0x745B3C0D073AF665, 0x19BAC7E698EDB0DA, 0x45B52725CAC378CE, 0x96F873C58D4B3722, 0xF840DE092C7C5C41, 0x4169EF5123C1149C, 
0x2241EB1CD111D0FC, 0x3F27E48EA0FE0C74, 0x2854DCCE55143E71, 0x25C4754F06F39172, 0xD01402C779686230, 0xE411E386F6729B3C, 0xA6215AF0EB53A27C, 0x949617FF184A010B, 
0x6071526ACC30E9BC, 0x142A6E67CB0A1FD9, 0x0A1537D28405EE8D, 0x931389ACCFA84085, 0x3ACC1EE7E21D7BD3, 0xB06550ADB5588B8C, 0x904ADF8BF1486D59, 0xAD035F3FC4B75704, 
0x3532D35C24FBE2F9, 0x151D5C7A60EB042C, 0xF68921AF417BDE9E, 0xD34D54E047884FEC, 0xF4E74595D47AE8B7, 0xB58EAAC4F7BBFC2B, 0xBDF5F92CE6BF248F, 0x8AA94E4A5745F05F, 
0xA9DF974B2DB53B56, 0xD12330DAD28979C5, 0x53F12D7894C8513E, 0x07859E53D7E2418E, 0x7F7939C228DE031D, 0x2FD1429D82F67FFF, 0x30D929356618955E, 0xBB4755629ABC7EF4, 
0xBCC2CB314D5E3F7A, 0x9B68DA44DEAC9821, 0xF255E9DBA879B2CC, 0x46EC7102F4235512, 0xEE04D454727775B1, 0x47DB431F5FC24EE7, 0xBEACAF0BD85F0953, 0x43078B6BB6C022B5, 
0xC43E6CA0B2627DE9, 0xCC453F48A366A54D, 0x77026A2A39DADBB9, 0x659AA8038ED39E1B, 0x0FFECDBBC6E6992A, 0xCAF79306DF65FF36, 0x6A6465B848350731, 0x1AE391C1A60D9D06, 
0x7C206FE5163E2EC1, 0x572DE50C7DCA3D6C, 0x2EE670802917640A, 0xAC346D226F564CF1, 0x2C8814BABC165223, 0x0B2205CF2FE4F578, 0xC3BBF2F365803C67, 0x0EC9FFA66D0782DF, 
0x561AD711D62B2699, 0x9A5FE859754D83D4, 0x1D660F9271EFDC88, 0xEF33E649D9966E44, 0x4FA010F74EC69643, 0xA3CAA099A9B0D5DB, 0x519F494201C96717, 0xF362DBC60398A939, 
0x680A0182DD343118, 0x8B9E7C57FCA4EBAA, 0x1298C229B70945A2, 0xD27A66FDEC695419, 0xABB1F371B8B40D7F, 0x8E75863EBE479C0D, 0x9906BE7E4BADAE08, 0x5ABD4C8D2E2D926F, 
0xDFEACF7CBF8EFB1A, 0x6328044DF2D0C460, 0xAE5A0918FA577AD8, 0x2A3AB8F4C0150858, 0x33807F1258F8B882, 0xD4C8CAB3906A0E62, 0xBF9B9D1673BE12A6, 0x756C0E10ACDBED90, 
0xD86F512F686CBA94, 0xB4B998D95C5AE7DE, 0xEAD81C209B7519E3, 0x0CA79B9CF806B4F6, 0x8739E7CB04A25F5C, 0xB92931580FBD48DD, 0x2118BD3BEFF1FD20, 0x9224BBB164495B70, 
0xFC9C167DC57E3013, 0xC650089A27634BC0, 0x1BD4A3DC0DEC86F3, 0xB15262B01EB99079, 0xD7919C94AE8A23BE, 0x6F8F9FD10AD67096, 0x3405E1418F1AF90C, 0xDA013515FD6D8CBD, 
0x860ED5D6AF4344A9, 0x05EBFA6942E377A7, 0x9E83202D9C4FEF86, 0x8460B1EC3A427280, 0x0D90A98153E7AF03, 0x621F36505931DF95, 0x5C0FE0C3522EC814, 0x97CF41D826AA2CD7, 
0x11C1940E89E9687E, 0x087B53E81104D8A4, 0x82D21DA2464128FB, 0x917DED965AA976AC, 0x7E4E0BDF833F18E8, 0x5F56B6E46CCEE5C8, 0x035956273EE02DDC, 0xC1D596C9F0810A4E, 
0x31EE1B28CDF98EAB, 0x448215386122633B, 0x9CED4417094ED9AF, 0x3BFB2CFA49FC6026, 0x04DCC874E9026C52, 0x80BC7998D3401ED2, 0x6CD6C9F634365D4A, 0xC7673A878C825035, 
0x4DCE74CDDBC7A06A, 0xF7BE13B2EA9AC56B, 0xE3947DD52190DAB2, 0xE0CD2BF21F70F76E, 0xDCB3995B816ED6C6, 0x818B4B8578A10527, 0x405EDD4C88200F69, 0xC0E2A4D45B6011BB, 
0x399548C0DCFD560F, 0x6146607767D1F249, 0x6DE1FBEB9FD746BF, 0xFA2EBA33B97D6A68, 0x16440A5D5E0B29F0, 0x76355837923BC04C, 0x64AD9A1E253285EE, 0x88C72A70C244C676, 

0x857FF330FA8E7B2E, 0x976E2B7FF9B64B77, 0x545A76340E71E0C9, 0xB62964159FCAE4B4, 0x0646281940088A5E, 0xF98BA6A8729F2CE9, 0x22645B874678EAEC, 0x6A20BD784A982A4B, 
0x3356972565449F9A, 0xD5E0B5AB354ED632, 0x58D626068E613775, 0x2F4807EE67D5BFF4, 0x1211D84F03383059, 0xA0FD8CF55D439938, 0x8B70BBB4FB276B19, 0xEF5F4E48B0165165, 
0x53BC5276EFC4E833, 0x7B1271DA69A45F3D, 0xA15D80AEFCFE1B9C, 0x7CF45598881157C7, 0x399CEF0EA55CC278, 0x0000000000000000, 0x8853AF59DB232E36, 0x0FAF44DFA0149293, 
0x96CE2724580BC9D3, 0x89F3A3027A9EAC92, 0x400D86624D415ACE, 0x04C530AFC1B14DD5, 0x032314ED2004452F, 0xAEF2C4715CEA890F, 0x6269DDE50B39B022, 0x0E0F488401A91037, 
0xF784EE2C73363CDE, 0x577962D92E75A5E6, 0x32F69B7EC4F91D3E, 0x9C045F0F98139431, 0x1092C0F98281F7D2, 0x7831653749A01A12, 0xD440B9F094F35496, 0x5E900E1FCE69BD2B, 
0xE0F00A971002C3F6, 0x8E1587409B2BA468, 0xA438BC5A9CF2D4ED, 0xFD4E9607B32E613C, 0xCADD318D17DBB373, 0x028318B681B9C78B, 0x5C1316A94FD07AA0, 0xE9196651F01EDB3B, 
0x3CF9D3FAC5500D09, 0x18DBA064C3206DBB, 0x09E96CC6E01C18CD, 0xC65161BF97CB64CF, 0xDC09D96DD552CEFF, 0xA71BA8B7BCF691C2, 0x307583C84540DAB5, 0xB4AA7CA31E73233F, 
0x383CE35504E140DC, 0x63C9D1BEAA843286, 0xF507F69AF28FFB55, 0x01A00C5BA1BD82A4, 0x34B0B36784F19760, 0xEDDC56FE31AF96EE, 0xFAA8B245529B69C6, 0xC2945110567A291A, 
0x5F3002446FD43F8F, 0x2B8D3741A664F221, 0x21474F6A667CAFC3, 0xADD1D09C7CEECC20, 0x1F3D842622956541, 0x4E02CEE64CE84AF9, 0x55FA7A6FAFCC626D, 0x670CE1116B357F53, 
0x1E9D887D8328E7E5, 0x8339DB29BA86F170, 0x9BE27B4D79A69CCB, 0x07E62442E1B508FA, 0x8C969FF61A9263E3, 0x5DB31AF2EE6DF804, 0x9DA4535439AE1695, 0xC1B745FD767E6C35, 
0xB789684E3E776610, 0x3E7ACB4C44E9CA82, 0x3D59DFA164ED8FAD, 0xD96CE599B55E018E, 0xB34C58E1FFC62BC5, 0xE6B6228E500A49A8, 0xB06F4C0CDFC26EEA, 0x270167732674259D, 
0xBAA534271FDA3308, 0x432E928F6D451FE1, 0xAF52C82AFD570BAB, 0xAC71DCC7DD534E84, 0x49E4EAA4AD5D4203, 0xC4D279091672A344, 0xD8CCE9C214E3832A, 0x56D96E828FC82742, 
0xAB97F8853CE6467E, 0xB8262C919E63F483, 0xA598B0013D4F5649, 0x763E2DB348090A25, 0xE4353A38D1B38E23, 0x41AD8A39ECFCD86A, 0x7AB27D81C819DD99, 0xEC7C5AA59012144A, 
0x4C81D650CD518D72, 0x707805AA0801807B, 0x513F4AC06E7D2FB8, 0x4D21DA0B6CEC0FD6, 0x5A553EB00FD8F0FE, 0x81BAC39F3B3F36FB, 0x0849609D41A19A69, 0xF4A7FAC1533279F1, 
0x3793A78AA4F5D24F, 0x9E8747B919AA53BA, 0x2EE80BB5C6683D50, 0x1132CCA2233C7576, 0xDE8AC1DB54EB0974, 0xDBEFFD2F34E7C605, 0x3633ABD1054850EB, 0x25827FC5A7CDE216, 
0x4844E6FF0CE0C0A7, 0xA27E9443DCFA5EB3, 0xE15006CCB1BF4152, 0x614AC9082B3DF50D, 0xD763AD1DB4F711B9, 0x920B178B99BA8406, 0x658FF9A7EA8CB8D8, 0x47EBA220ACF45234, 
0xBFC008D37FD6FC79, 0x91280366B9BEC129, 0xA914E033BD5F81F5, 0x6EE58DD78B29679E, 0x1774E4BB6334FF28, 0x68A3A5CECB21EDC0, 0xBCE31C3E5FD2B956, 0x8299D7721B3B73D4, 
0x0B6A747061A5DF46, 0xDF2ACD80F5568BD0, 0x642FF5FC4B313A7C, 0x05653CF4600CCF71, 0xF82BAAF3D322AE4D, 0xDDA9D53674EF4C5B, 0xE8B96A0A51A3599F, 0x7FD74175A81512E8, 
0x7991696CE81D98B6, 0x996163FBF81F5B40, 0xD3A69DB275465C6C, 0x290E2FF727DD35AA, 0xC9FE256037DFF65C, 0xC85E293B966274F8, 0xBE600488DE6B7EDD, 0x8FB58B1B3A9626CC, 
0xA6BBA4EC1D4B1366, 0x5BF532EBAE65725A, 0x9F274BE2B817D11E, 0x0C8C50328010D7BC, 0x3B1FF7B824E505F3, 0x428E9ED4CCF89D45, 0x3ABFFBE385588757, 0xB98620CA3FDE7627, 
0x464BAE7B0D49D090, 0x735B11472805C554, 0xFCEE9A5C1293E398, 0x0ACA782BC0185DE2, 0x1C1E90CB0291206E, 0x1457F0564330BA07, 0x16D4E8E0C2897D8C, 0xC3345D4BF7C7ABBE, 
0x1BF8B489E3242894, 0x28AE23AC8660B70E, 0x865CE7DDDA8A3E01, 0xCC9B199457D3392D, 0x1A58B8D24299AA30, 0xE7162ED5F1B7CB0C, 0x6F45818C2A94E53A, 0x521C5E2D4E796A97, 
0x66ACED4ACA88FDF7, 0x15F7FC0DE28D38A3, 0xEA3A72BCD01A9E14, 0x751D395E680D4F0A, 0x779E21E8E9B48881, 0xD085895F55421943, 0x4FA2C2BDED55C85D, 0xD1258504F4FF9BE7, 
0x8AD0B7EF5A9AE9BD, 0x31D58F93E4FD5811, 0xF624E277D28BBE7A, 0x4B67F2122CE48588, 0xE5953663700E0C87, 0x84DFFF6B5B33F98A, 0xC7F16DE43676E66B, 0xA8B4EC681CE20351, 
0xCB7D3DD6B66631D7, 0x6DC6993AAB2D22B1, 0x509F469BCFC0AD1C, 0x7D5459C329ACD563, 0x6C6695610A90A015, 0x2C6B130347D1FADB, 0x74BD3505C9B0CDAE, 0x60EAC5538A8077A9, 
0xE273122191BB047D, 0x93AB1BD0380706A2, 0xC01749A6D7C3EE91, 0xCE180122D66AFEA6, 0xFFCD8EB13297A6B7, 0x13B1D414A285B2FD, 0x9A427716D81B1E6F, 0x20E74331C7C12D67, 
0xCD3B15CFF66EBB89, 0xDA4FF174955A44A1, 0x8D3693ADBB2FE147, 0x26A16B2887C9A739, 0xFE6D82EA932A2413, 0xA3DE98187D47DC17, 0x4568BA962D4D95BF, 0x7E774D2E09A8904C, 
0xB1CF40577E7FEC4E, 0xB50A70F8BFCEA19B, 0xEEFF421311ABD3C1, 0x2DCB1F58E66C787F, 0x801ACFC49A82B45F, 0x23C457DCE7C56848, 0xCFB80D7977D77C02, 0x95ED33C9780F8CFC, 
0x2422739E067060B2, 0x3510BF3C254C15C4, 0x4AC7FE498D59072C, 0xF2E1D2D8133AF3AF, 0x87FCEB867B37BCA5, 0x1DBE9C90A32CA2CA, 0xD20691E9D4FBDEC8, 0xF341DE83B287710B, 
0xF062CA6E92833424, 0x90880F3D1803438D, 0x72FB1D1C89B847F0, 0x59762A5D2FDCB5D1, 0xFB08BE1EF326EB62, 0xD6C3A146154A931D, 0x71D809F1A9BC02DF, 0x944D3F92D9B20E58, 
0xEB9A7EE771A71CB0, 0x2A2D3B1A07D97085, 0xBB05387CBE67B1AC, 0x6903A9956A9C6F64, 0x197BAC3F629DEF1F, 0x98C16FA059A2D9E4, 0x6B80B123EB25A8EF, 0xBD431065FE6F3BF2, 
0xC5727552B7CF21E0, 0xF1C2C635333EB680, 0x3FDAC717E5544826, 0xAA37F4DE9D5BC4DA, 0x0D2C5C6921AD5518, 0xB2EC54BA5E7BA961, 0x44C8B6CD8CF0171B, 0xE3D31E7A300686D9
};
unsigned __int64 LS4[512] = {
0xDDDE61FD6F14EFE0, 0x5C3766B7FAB1D0D4, 0xBF2DA726F717D649, 0xD0F588779B7F42F3, 0x762301D9F07A09CB, 0x4FA4CA3E527E5594, 0xB7320F4D19F377A3, 0xF61013A608228B73, 
0x0D2BE98AF46BAD13, 0x877079F438EE379A, 0x536BA557D4E3C41C, 0xF324524712AD878A, 0x81E9074A95A53F34, 0xB49F3012AE3773F4, 0xA238DD7A1C77FA4D, 0x2BCE725B67366493, 
0x615EF9842FC73DFE, 0x4C09F561E5BA51C3, 0x1CCF6F69869D9188, 0x927AABC33D6ABA74, 0x974EEA2227E5B68D, 0x0000000000000000, 0x99C83CF7644A1FC9, 0xD7B6E3FC5BC9F7D1, 
0xF46739CCD21B32A8, 0x3198638C4CE0FDB5, 0x48E7A1B592C8E0B6, 0xE583BF2FA0ED0E33, 0x3BF0E18D783DE584, 0xCB798C95DD546659, 0xFFD5AEF88B3B9715, 0x7FE6BC87736315AD, 
0x304276B9211D4039, 0x84DD46AB8F2A33CD, 0xA57BB6F1DCC14F6F, 0x6E023A6401952936, 0x1249B9BCC53238CC, 0x77F914EC9D87B447, 0x2F20268F1044D5E6, 0x2548A48E2499CDD7, 
0xFC7891A73CFF9342, 0xEFEB3D2E94301602, 0x511C8F3D0EDA7DC7, 0xAA277511F2935BA7, 0x428F23B4A615F887, 0x93A0BEF6509707F8, 0xB6E81A78740ECA2F, 0x5DED7382974C6D58, 
0xDA9D0A76AFA25AC2, 0x1B8C04E2462B24AA, 0xA195E225ABB3FE1A, 0xAEC921C585E1EAD2, 0x26E59BD1935DC980, 0x6AEC6EB076E79843, 0x36DB08078C564897, 0x43553681CBE8450B, 
0x3F1EB5590F4F54F1, 0x5785F183A3917569, 0xA3E2C84F718A47C1, 0xA8505F7B28AAE27C, 0xD358B7282CBB46A4, 0xB86ECCAD37A1636B, 0x74542BB32A43B010, 0x4B4A9EEA250CE4E1, 
0x8D18FBF50C332FAB, 0x16A7ED68B24089B9, 0x8CC2EEC061CE9227, 0xF0896D18A56983DD, 0xC5FF5A409EFBCF1D, 0x37011D32E1ABF51B, 0x177DF85DDFBD3435, 0xB2064EAC037C7B5A, 
0x6DAF053BB6512D61, 0xABFD60249F6EE62B, 0xB07164C6D945C281, 0xDE735EA2D8D0EBB7, 0x7C4B83D8C4A711FA, 0x1EB845035CA42853, 0xC652651F293FCB4A, 0x70BA7F675D310165, 
0x78A5D70CB3D5A08F, 0x493DB480FF355D3A, 0x72CD550D8708B8BE, 0x6B367B851B1A25CF, 0x9D2668231338AEBC, 0x8A5B907ECC859A89, 0xA6D689AE6B054B38, 0xFAE1EF1991B49BEC, 
0x3CB38A06B88B50A6, 0x73174038EAF50532, 0x6329D3EEF5FE8425, 0x58D932638DC361A1, 0xE9724390397B1EAC, 0x3D699F33D576ED2A, 0xC36624FE33B0C7B3, 0x2C8D19D0A780D1B1, 
0x86AA6CC155138A16, 0xAF1334F0E81C575E, 0xF94CD04626709FBB, 0x081FA86BEEE4A1EA, 0x19FB2E889C129D71, 0xE0B7FECEBA6202CA, 0xE459AA1ACD10B3BF, 0x103E93D61F0B8117, 
0xA4A1A3C4B13CF2E3, 0x7E3CA9B21E9EA821, 0xF2FE47727F503A06, 0x0CF1FCBF9996109F, 0xC0CB1BA18474C3E4, 0x385DDED2CFF9E1D3, 0x09C5BD5E83191C66, 0x0BB297345920A5BD, 
0xE8A856A55486A320, 0xFDA2849251022ECE, 0x5B740D3C3A0765F6, 0xBA19E6C7ED98DAB0, 0xB5452527C3CACE78, 0xF896C5734B8D2237, 0x40F809DE7C2C415C, 0x694151EFC1239C14, 
0x41221CEB11D1FCD0, 0x273F8EE4FEA0740C, 0x5428CEDC1455713E, 0xC4254F75F3067291, 0x14D0C70268793062, 0x11E486E372F63C9B, 0x21A6F05A53EB7CA2, 0x9694FF174A180B01, 
0x71606A5230CCBCE9, 0x2A14676E0ACBD91F, 0x150AD23705848DEE, 0x1393AC89A8CF8540, 0xCC3AE71E1DE2D37B, 0x65B0AD5058B58C8B, 0x4A908BDF48F1596D, 0x03AD3F5FB7C40457, 
0x32355CD3FB24F9E2, 0x1D157A5CEB602C04, 0x89F6AF217B419EDE, 0x4DD3E0548847EC4F, 0xE7F495457AD4B7E8, 0x8EB5C4AABBF72BFC, 0xF5BD2CF9BFE68F24, 0xA98A4A4E45575FF0, 
0xDFA94B97B52D563B, 0x23D1DA3089D2C579, 0xF153782DC8943E51, 0x8507539EE2D78E41, 0x797FC239DE281D03, 0xD12F9D42F682FF7F, 0xD930352918665E95, 0x47BB6255BC9AF47E, 
0xC2BC31CB5E4D7A3F, 0x689B44DAACDE2198, 0x55F2DBE979A8CCB2, 0xEC46027123F41255, 0x04EE54D47772B175, 0xDB471F43C25FE74E, 0xACBE0BAF5FD85309, 0x07436B8BC0B6B522, 
0x3EC4A06C62B2E97D, 0x45CC483F66A34DA5, 0x02772A6ADA39B9DB, 0x9A6503A8D38E1B9E, 0xFE0FBBCDE6C62A99, 0xF7CA069365DF36FF, 0x646AB86535483107, 0xE31AC1910DA6069D, 
0x207CE56F3E16C12E, 0x2D570CE5CA7D6C3D, 0xE62E807017290A64, 0x34AC226D566FF14C, 0x882CBA1416BC2352, 0x220BCF05E42F78F5, 0xBBC3F3F28065673C, 0xC90EA6FF076DDF82, 
0x1A5611D72BD69926, 0x5F9A59E84D75D483, 0x661D920FEF7188DC, 0x33EF49E696D9446E, 0xA04FF710C64E4396, 0xCAA399A0B0A9DBD5, 0x9F514249C9011767, 0x62F3C6DB980339A9, 
0x0A68820134DD1831, 0x9E8B577CA4FCAAEB, 0x981229C209B7A245, 0x7AD2FD6669EC1954, 0xB1AB71F3B4B87F0D, 0x758E3E8647BE0D9C, 0x06997EBEAD4B08AE, 0xBD5A8D4C2D2E6F92, 
0xEADF7CCF8EBF1AFB, 0x28634D04D0F260C4, 0x5AAE180957FAD87A, 0x3A2AF4B815C05808, 0x8033127FF85882B8, 0xC8D4B3CA6A90620E, 0x9BBF169DBE73A612, 0x6C75100EDBAC90ED, 
0x6FD82F516C6894BA, 0xB9B4D9985A5CDEE7, 0xD8EA201C759BE319, 0xA70C9C9B06F8F6B4, 0x3987CBE7A2045C5F, 0x29B95831BD0FDD48, 0x18213BBDF1EF20FD, 0x2492B1BB4964705B, 
0x9CFC7D167EC51330, 0x50C69A086327C04B, 0xD41BDCA3EC0DF386, 0x52B1B062B91E7990, 0x91D7949C8AAEBE23, 0x8F6FD19FD60A9670, 0x053441E11A8F0CF9, 0x01DA15356DFDBD8C, 
0x0E86D6D543AFA944, 0xEB0569FAE342A777, 0x839E2D204F9C86EF, 0x6084ECB1423A8072, 0x900D81A9E75303AF, 0x1F625036315995DF, 0x0F5CC3E02E5214C8, 0xCF97D841AA26D72C, 
0xC1110E94E9897E68, 0x7B08E8530411A4D8, 0xD282A21D4146FB28, 0x7D9196EDA95AAC76, 0x4E7EDF0B3F83E818, 0x565FE4B6CE6CC8E5, 0x59032756E03EDC2D, 0xD5C1C99681F04E0A, 
0xEE31281BF9CDAB8E, 0x8244381522613B63, 0xED9C17444E09AFD9, 0xFB3BFA2CFC492660, 0xDC0474C802E9526C, 0xBC80987940D3D21E, 0xD66CF6C936344A5D, 0x67C7873A828C3550, 
0xCE4DCD74C7DB6AA0, 0xBEF7B2139AEA6BC5, 0x94E3D57D9021B2DA, 0xCDE0F22B701F6EF7, 0xB3DC5B996E81C6D6, 0x8B81854BA1782705, 0x5E404CDD2088690F, 0xE2C0D4A4605BBB11, 
0x9539C048FDDC0F56, 0x46617760D16749F2, 0xE16DEBFBD79FBF46, 0x2EFA33BA7DB9686A, 0x44165D0A0B5EF029, 0x357637583B924CC0, 0xAD641E9A3225EE85, 0xC788702A44C276C6, 

0x7F8530F38EFA2E7B, 0x6E977F2BB6F9774B, 0x5A543476710EC9E0, 0x29B61564CA9FB4E4, 0x4606192808405E8A, 0x8BF9A8A69F72E92C, 0x6422875B7846ECEA, 0x206A78BD984A4B2A, 
0x5633259744659A9F, 0xE0D5ABB54E3532D6, 0xD6580626618E7537, 0x482FEE07D567F4BF, 0x11124FD838035930, 0xFDA0F58C435D3899, 0x708BB4BB27FB196B, 0x5FEF484E16B06551, 
0xBC537652C4EF33E8, 0x127BDA71A4693D5F, 0x5DA1AE80FEFC9C1B, 0xF47C98551188C757, 0x9C390EEF5CA578C2, 0x0000000000000000, 0x538859AF23DB362E, 0xAF0FDF4414A09392, 
0xCE9624270B58D3C9, 0xF38902A39E7A92AC, 0x0D406286414DCE5A, 0xC504AF30B1C1D54D, 0x2303ED1404202F45, 0xF2AE71C4EA5C0F89, 0x6962E5DD390B22B0, 0x0F0E8448A9013710, 
0x84F72CEE3673DE3C, 0x7957D962752EE6A5, 0xF6327E9BF9C43E1D, 0x049C0F5F13983194, 0x9210F9C08182D2F7, 0x31783765A049121A, 0x40D4F0B9F3949654, 0x905E1F0E69CE2BBD, 
0xF0E0970A0210F6C3, 0x158E40872B9B68A4, 0x38A45ABCF29CEDD4, 0x4EFD07962EB33C61, 0xDDCA8D31DB1773B3, 0x8302B618B9818BC7, 0x135CA916D04FA07A, 0x19E951661EF03BDB, 
0xF93CFAD350C5090D, 0xDB1864A020C3BB6D, 0xE909C66C1CE0CD18, 0x51C6BF61CB97CF64, 0x09DC6DD952D5FFCE, 0x1BA7B7A8F6BCC291, 0x7530C8834045B5DA, 0xAAB4A37C731E3F23, 
0x3C3855E3E104DC40, 0xC963BED184AA8632, 0x07F59AF68FF255FB, 0xA0015B0CBDA1A482, 0xB03467B3F1846097, 0xDCEDFE56AF31EE96, 0xA8FA45B29B52C669, 0x94C210517A561A29, 
0x305F4402D46F8F3F, 0x8D2B413764A621F2, 0x47216A4F7C66C3AF, 0xD1AD9CD0EE7C20CC, 0x3D1F268495224165, 0x024EE6CEE84CF94A, 0xFA556F7ACCAF6D62, 0x0C6711E1356B537F, 
0x9D1E7D882883E5E7, 0x398329DB86BA70F1, 0xE29B4D7BA679CB9C, 0xE6074224B5E1FA08, 0x968CF69F921AE363, 0xB35DF21A6DEE04F8, 0xA49D5453AE399516, 0xB7C1FD457E76356C, 
0x89B74E68773E1066, 0x7A3E4CCBE94482CA, 0x593DA1DFED64AD8F, 0x6CD999E55EB58E01, 0x4CB3E158C6FFC52B, 0xB6E68E220A50A849, 0x6FB00C4CC2DFEA6E, 0x0127736774269D25, 
0xA5BA2734DA1F0833, 0x2E438F92456DE11F, 0x52AF2AC857FDAB0B, 0x71ACC7DC53DD844E, 0xE449A4EA5DAD0342, 0xD2C40979721644A3, 0xCCD8C2E9E3142A83, 0xD956826EC88F4227, 
0x97AB85F8E63C7E46, 0x26B8912C639E83F4, 0x98A501B04F3D4956, 0x3E76B32D0948250A, 0x35E4383AB3D1238E, 0xAD41398AFCEC6AD8, 0xB27A817D19C899DD, 0x7CECA55A12904A14, 
0x814C50D651CD728D, 0x7870AA0501087B80, 0x3F51C04A7D6EB82F, 0x214D0BDAEC6CD60F, 0x555AB03ED80FFEF0, 0xBA819FC33F3BFB36, 0x49089D60A141699A, 0xA7F4C1FA3253F179, 
0x93378AA7F5A44FD2, 0x879EB947AA19BA53, 0xE82EB50B68C6503D, 0x3211A2CC3C237675, 0x8ADEDBC1EB547409, 0xEFDB2FFDE73405C6, 0x3336D1AB4805EB50, 0x8225C57FCDA716E2, 
0x4448FFE6E00CA7C0, 0x7EA24394FADCB35E, 0x50E1CC06BFB15241, 0x4A6108C93D2B0DF5, 0x63D71DADF7B4B911, 0x0B928B17BA990684, 0x8F65A7F98CEAD8B8, 0xEB4720A2F4AC3452, 
0xC0BFD308D67F79FC, 0x28916603BEB929C1, 0x14A933E05FBDF581, 0xE56ED78D298B9E67, 0x7417BBE4346328FF, 0xA368CEA521CBC0ED, 0xE3BC3E1CD25F56B9, 0x998272D73B1BD473, 
0x6A0B7074A56146DF, 0x2ADF80CD56F5D08B, 0x2F64FCF5314B7C3A, 0x6505F43C0C6071CF, 0x2BF8F3AA22D34DAE, 0xA9DD36D5EF745B4C, 0xB9E80A6AA3519F59, 0xD77F754115A8E812, 
0x91796C691DE8B698, 0x6199FB631FF8405B, 0xA6D3B29D46756C5C, 0x0E29F72FDD27AA35, 0xFEC96025DF375CF6, 0x5EC83B296296F874, 0x60BE88046BDEDD7E, 0xB58F1B8B963ACC26, 
0xBBA6ECA44B1D6613, 0xF55BEB3265AE5A72, 0x279FE24B17B81ED1, 0x8C0C32501080BCD7, 0x1F3BB8F7E524F305, 0x8E42D49EF8CC459D, 0xBF3AE3FB58855787, 0x86B9CA20DE3F2776, 
0x4B467BAE490D90D0, 0x5B734711052854C5, 0xEEFC5C9A931298E3, 0xCA0A2B7818C0E25D, 0x1E1CCB9091026E20, 0x571456F0304307BA, 0xD416E0E889C28C7D, 0x34C34B5DC7F7BEAB, 
0xF81B89B424E39428, 0xAE28AC2360860EB7, 0x5C86DDE78ADA013E, 0x9BCC9419D3572D39, 0x581AD2B8994230AA, 0x16E7D52EB7F10CCB, 0x456F8C81942A3AE5, 0x1C522D5E794E976A, 
0xAC664AED88CAF7FD, 0xF7150DFC8DE2A338, 0x3AEABC721AD0149E, 0x1D755E390D680A4F, 0x9E77E821B4E98188, 0x85D05F8942554319, 0xA24FBDC255ED5DC8, 0x25D10485FFF4E79B, 
0xD08AEFB79A5ABDE9, 0xD531938FFDE41158, 0x24F677E28BD27ABE, 0x674B12F2E42C8885, 0x95E563360E70870C, 0xDF846BFF335B8AF9, 0xF1C7E46D76366BE6, 0xB4A868ECE21C5103, 
0x7DCBD63D66B6D731, 0xC66D3A992DABB122, 0x9F509B46C0CF1CAD, 0x547DC359AC2963D5, 0x666C6195900A15A0, 0x6B2C0313D147DBFA, 0xBD740535B0C9AECD, 0xEA6053C5808AA977, 
0x73E22112BB917D04, 0xAB93D01B0738A206, 0x17C0A649C3D791EE, 0x18CE22016AD6A6FE, 0xCDFFB18E9732B7A6, 0xB11314D485A2FDB2, 0x429A16771BD86F1E, 0xE7203143C1C7672D, 
0x3BCDCF156EF689BB, 0x4FDA74F15A95A144, 0x368DAD932FBB47E1, 0xA126286BC98739A7, 0x6DFEEA822A931324, 0xDEA31898477D17DC, 0x684596BA4D2DBF95, 0x777E2E4DA8094C90, 
0xCFB157407F7E4EEC, 0x0AB5F870CEBF9BA1, 0xFFEE1342AB11C1D3, 0xCB2D581F6CE67F78, 0x1A80C4CF829A5FB4, 0xC423DC57C5E74868, 0xB8CF790DD777027C, 0xED95C9330F78FC8C, 
0x22249E737006B260, 0x10353CBF4C25C415, 0xC74A49FE598D2C07, 0xE1F2D8D23A13AFF3, 0xFC8786EB377BA5BC, 0xBE1D909C2CA3CAA2, 0x06D2E991FBD4C8DE, 0x41F383DE87B20B71, 
0x62F06ECA83922434, 0x88903D0F03188D43, 0xFB721C1DB889F047, 0x76595D2ADC2FD1B5, 0x08FB1EBE26F362EB, 0xC3D646A14A151D93, 0xD871F109BCA9DF02, 0x4D94923FB2D9580E, 
0x9AEBE77EA771B01C, 0x2D2A1A3BD9078570, 0x05BB7C3867BEACB1, 0x036995A99C6A646F, 0x7B193FAC9D621FEF, 0xC198A06FA259E4D9, 0x806B23B125EBEFA8, 0x43BD65106FFEF23B, 
0x72C55275CFB7E021, 0xC2F135C63E3380B6, 0xDA3F17C754E52648, 0x37AADEF45B9DDAC4, 0x2C0D695CAD211855, 0xECB2BA547B5E61A9, 0xC844CDB6F08C1B17, 0xD3E37A1E0630D986
};
unsigned __int64 LS3[512] = {
0xE0EF146FFD61DEDD, 0xD4D0B1FAB766375C, 0x49D617F726A72DBF, 0xF3427F9B7788F5D0, 0xCB097AF0D9012376, 0x94557E523ECAA44F, 0xA377F3194D0F32B7, 0x738B2208A61310F6, 
0x13AD6BF48AE92B0D, 0x9A37EE38F4797087, 0x1CC4E3D457A56B53, 0x8A87AD12475224F3, 0x343FA5954A07E981, 0xF47337AE12309FB4, 0x4DFA771C7ADD38A2, 0x936436675B72CE2B, 
0xFE3DC72F84F95E61, 0xC351BAE561F5094C, 0x88919D86696FCF1C, 0x74BA6A3DC3AB7A92, 0x8DB6E52722EA4E97, 0x0000000000000000, 0xC91F4A64F73CC899, 0xD1F7C95BFCE3B6D7, 
0xA8321BD2CC3967F4, 0xB5FDE04C8C639831, 0xB6E0C892B5A1E748, 0x330EEDA02FBF83E5, 0x84E53D788DE1F03B, 0x596654DD958C79CB, 0x15973B8BF8AED5FF, 0xAD15637387BCE67F, 
0x39401D21B9764230, 0xCD332A8FAB46DD84, 0x6F4FC1DCF1B67BA5, 0x36299501643A026E, 0xCC3832C5BCB94912, 0x47B4879DEC14F977, 0xE6D544108F26202F, 0xD7CD99248EA44825, 
0x4293FF3CA79178FC, 0x021630942E3DEBEF, 0xC77DDA0E3D8F1C51, 0xA75B93F2117527AA, 0x87F815A6B4238F42, 0xF8079750F6BEA093, 0x2FCA0E74781AE8B6, 0x586D4C978273ED5D, 
0xC25AA2AF760A9DDA, 0xAA242B46E2048C1B, 0x1AFEB3AB25E295A1, 0xD2EAE185C521C9AE, 0x80C95D93D19BE526, 0x4398E776B06EEC6A, 0x9748568C0708DB36, 0x0B45E8CB81365543, 
0xF1544F0F59B51E3F, 0x697591A383F18557, 0xC1478A714FC8E2A3, 0x7CE2AA287B5F50A8, 0xA446BB2C28B758D3, 0x6B63A137ADCC6EB8, 0x10B0432AB32B5474, 0xE1E40C25EA9E4A4B, 
0xAB2F330CF5FB188D, 0xB98940B268EDA716, 0x2792CE61C0EEC28C, 0xDD8369A5186D89F0, 0x1DCFFB9E405AFFC5, 0x1BF5ABE1321D0137, 0x3534BDDF5DF87D17, 0x5A7B7C03AC4E06B2, 
0x612D51B63B05AF6D, 0x2BE66E9F2460FDAB, 0x81C245D9C66471B0, 0xB7EBD0D8A25E73DE, 0xFA11A7C4D8834B7C, 0x5328A45C0345B81E, 0x4ACB3F291F6552C6, 0x6501315D677FBA70, 
0x8FA0D5B30CD7A578, 0x3A5D35FF80B43D49, 0xBEB808870D55CD72, 0xCF251A1B857B366B, 0xBCAE38132368269D, 0x899A85CC7E905B8A, 0x384B056BAE89D6A6, 0xEC9BB49119EFE1FA, 
0xA6508BB8068AB33C, 0x3205F5EA38401773, 0x2584FEF5EED32963, 0xA161C38D6332D958, 0xAC1E7B39904372E9, 0x2AED76D5339F693D, 0xB3C7B033FE2466C3, 0xB1D180A7D0198D2C, 
0x168A1355C16CAA86, 0x5E571CE8F03413AF, 0xBB9F702646D04CF9, 0xEAA1E4EE6BA81F08, 0x719D129C882EFB19, 0xCA0262BACEFEB7E0, 0xBFB310CD1AAA59E4, 0x17810B1FD6933E10, 
0xE3F23CB1C4A3A1A4, 0x21A89E1EB2A93C7E, 0x063A507F7247FEF2, 0x9F109699BFFCF10C, 0xE4C37484A11BCBC0, 0xD3E1F9CFD2DE5D38, 0x661C19835EBDC509, 0xBDA520593497B20B, 
0x20A38654A556A8E8, 0xCE2E02519284A2FD, 0xF665073A3C0D745B, 0xB0DA98EDC7E619BA, 0x78CECAC3272545B5, 0x37228D4B73C596F8, 0x5C412C7CDE09F840, 0x149C23C1EF514169, 
0xD0FCD111EB1C2241, 0x0C74A0FEE48E3F27, 0x3E715514DCCE2854, 0x917206F3754F25C4, 0x6230796802C7D014, 0x9B3CF672E386E411, 0xA27CEB535AF0A621, 0x010B184A17FF9496, 
0xE9BCCC30526A6071, 0x1FD9CB0A6E67142A, 0xEE8D840537D20A15, 0x4085CFA889AC9313, 0x7BD3E21D1EE73ACC, 0x8B8CB55850ADB065, 0x6D59F148DF8B904A, 0x5704C4B75F3FAD03, 
0xE2F924FBD35C3532, 0x042C60EB5C7A151D, 0xDE9E417B21AFF689, 0x4FEC478854E0D34D, 0xE8B7D47A4595F4E7, 0xFC2BF7BBAAC4B58E, 0x248FE6BFF92CBDF5, 0xF05F57454E4A8AA9, 
0x3B562DB5974BA9DF, 0x79C5D28930DAD123, 0x513E94C82D7853F1, 0x418ED7E29E530785, 0x031D28DE39C27F79, 0x7FFF82F6429D2FD1, 0x955E6618293530D9, 0x7EF49ABC5562BB47, 
0x3F7A4D5ECB31BCC2, 0x9821DEACDA449B68, 0xB2CCA879E9DBF255, 0x5512F423710246EC, 0x75B17277D454EE04, 0x4EE75FC2431F47DB, 0x0953D85FAF0BBEAC, 0x22B5B6C08B6B4307, 
0x7DE9B2626CA0C43E, 0xA54DA3663F48CC45, 0xDBB939DA6A2A7702, 0x9E1B8ED3A803659A, 0x992AC6E6CDBB0FFE, 0xFF36DF659306CAF7, 0x0731483565B86A64, 0x9D06A60D91C11AE3, 
0x2EC1163E6FE57C20, 0x3D6C7DCAE50C572D, 0x640A291770802EE6, 0x4CF16F566D22AC34, 0x5223BC1614BA2C88, 0xF5782FE405CF0B22, 0x3C676580F2F3C3BB, 0x82DF6D07FFA60EC9, 
0x2699D62BD711561A, 0x83D4754DE8599A5F, 0xDC8871EF0F921D66, 0x6E44D996E649EF33, 0x96434EC610F74FA0, 0xD5DBA9B0A099A3CA, 0x671701C94942519F, 0xA9390398DBC6F362, 
0x3118DD340182680A, 0xEBAAFCA47C578B9E, 0x45A2B709C2291298, 0x5419EC6966FDD27A, 0x0D7FB8B4F371ABB1, 0x9C0DBE47863E8E75, 0xAE084BADBE7E9906, 0x926F2E2D4C8D5ABD, 
0xFB1ABF8ECF7CDFEA, 0xC460F2D0044D6328, 0x7AD8FA570918AE5A, 0x0858C015B8F42A3A, 0xB88258F87F123380, 0x0E62906ACAB3D4C8, 0x12A673BE9D16BF9B, 0xED90ACDB0E10756C, 
0xBA94686C512FD86F, 0xE7DE5C5A98D9B4B9, 0x19E39B751C20EAD8, 0xB4F6F8069B9C0CA7, 0x5F5C04A2E7CB8739, 0x48DD0FBD3158B929, 0xFD20EFF1BD3B2118, 0x5B706449BBB19224, 
0x3013C57E167DFC9C, 0x4BC02763089AC650, 0x86F30DECA3DC1BD4, 0x90791EB962B0B152, 0x23BEAE8A9C94D791, 0x70960AD69FD16F8F, 0xF90C8F1AE1413405, 0x8CBDFD6D3515DA01, 
0x44A9AF43D5D6860E, 0x77A742E3FA6905EB, 0xEF869C4F202D9E83, 0x72803A42B1EC8460, 0xAF0353E7A9810D90, 0xDF9559313650621F, 0xC814522EE0C35C0F, 0x2CD726AA41D897CF, 
0x687E89E9940E11C1, 0xD8A4110453E8087B, 0x28FB46411DA282D2, 0x76AC5AA9ED96917D, 0x18E8833F0BDF7E4E, 0xE5C86CCEB6E45F56, 0x2DDC3EE056270359, 0x0A4EF08196C9C1D5, 
0x8EABCDF91B2831EE, 0x633B612215384482, 0xD9AF094E44179CED, 0x602649FC2CFA3BFB, 0x6C52E902C87404DC, 0x1ED2D340799880BC, 0x5D4A3436C9F66CD6, 0x50358C823A87C767, 
0xA06ADBC774CD4DCE, 0xC56BEA9A13B2F7BE, 0xDAB221907DD5E394, 0xF76E1F702BF2E0CD, 0xD6C6816E995BDCB3, 0x052778A14B85818B, 0x0F698820DD4C405E, 0x11BB5B60A4D4C0E2, 
0x560FDCFD48C03995, 0xF24967D160776146, 0x46BF9FD7FBEB6DE1, 0x6A68B97DBA33FA2E, 0x29F05E0B0A5D1644, 0xC04C923B58377635, 0x85EE25329A1E64AD, 0xC676C2442A7088C7, 

0x7B2EFA8EF330857F, 0x4B77F9B62B7F976E, 0xE0C90E717634545A, 0xE4B49FCA6415B629, 0x8A5E400828190646, 0x2CE9729FA6A8F98B, 0xEAEC46785B872264, 0x2A4B4A98BD786A20, 
0x9F9A654497253356, 0xD632354EB5ABD5E0, 0x37758E61260658D6, 0xBFF467D507EE2F48, 0x30590338D84F1211, 0x99385D438CF5A0FD, 0x6B19FB27BBB48B70, 0x5165B0164E48EF5F, 
0xE833EFC4527653BC, 0x5F3D69A471DA7B12, 0x1B9CFCFE80AEA15D, 0x57C7881155987CF4, 0xC278A55CEF0E399C, 0x0000000000000000, 0x2E36DB23AF598853, 0x9293A01444DF0FAF, 
0xC9D3580B272496CE, 0xAC927A9EA30289F3, 0x5ACE4D418662400D, 0x4DD5C1B130AF04C5, 0x452F200414ED0323, 0x890F5CEAC471AEF2, 0xB0220B39DDE56269, 0x103701A948840E0F, 
0x3CDE7336EE2CF784, 0xA5E62E7562D95779, 0x1D3EC4F99B7E32F6, 0x943198135F0F9C04, 0xF7D28281C0F91092, 0x1A1249A065377831, 0x549694F3B9F0D440, 0xBD2BCE690E1F5E90, 
0xC3F610020A97E0F0, 0xA4689B2B87408E15, 0xD4ED9CF2BC5AA438, 0x613CB32E9607FD4E, 0xB37317DB318DCADD, 0xC78B81B918B60283, 0x7AA04FD016A95C13, 0xDB3BF01E6651E919, 
0x0D09C550D3FA3CF9, 0x6DBBC320A06418DB, 0x18CDE01C6CC609E9, 0x64CF97CB61BFC651, 0xCEFFD552D96DDC09, 0x91C2BCF6A8B7A71B, 0xDAB5454083C83075, 0x233F1E737CA3B4AA, 
0x40DC04E1E355383C, 0x3286AA84D1BE63C9, 0xFB55F28FF69AF507, 0x82A4A1BD0C5B01A0, 0x976084F1B36734B0, 0x96EE31AF56FEEDDC, 0x69C6529BB245FAA8, 0x291A567A5110C294, 
0x3F8F6FD402445F30, 0xF221A66437412B8D, 0xAFC3667C4F6A2147, 0xCC207CEED09CADD1, 0x6541229584261F3D, 0x4AF94CE8CEE64E02, 0x626DAFCC7A6F55FA, 0x7F536B35E111670C, 
0xE7E58328887D1E9D, 0xF170BA86DB298339, 0x9CCB79A67B4D9BE2, 0x08FAE1B5244207E6, 0x63E31A929FF68C96, 0xF804EE6D1AF25DB3, 0x169539AE53549DA4, 0x6C35767E45FDC1B7, 
0x66103E77684EB789, 0xCA8244E9CB4C3E7A, 0x8FAD64EDDFA13D59, 0x018EB55EE599D96C, 0x2BC5FFC658E1B34C, 0x49A8500A228EE6B6, 0x6EEADFC24C0CB06F, 0x259D267467732701, 
0x33081FDA3427BAA5, 0x1FE16D45928F432E, 0x0BABFD57C82AAF52, 0x4E84DD53DCC7AC71, 0x4203AD5DEAA449E4, 0xA34416727909C4D2, 0x832A14E3E9C2D8CC, 0x27428FC86E8256D9, 
0x467E3CE6F885AB97, 0xF4839E632C91B826, 0x56493D4FB001A598, 0x0A2548092DB3763E, 0x8E23D1B33A38E435, 0xD86AECFC8A3941AD, 0xDD99C8197D817AB2, 0x144A90125AA5EC7C, 
0x8D72CD51D6504C81, 0x807B080105AA7078, 0x2FB86E7D4AC0513F, 0x0FD66CECDA0B4D21, 0xF0FE0FD83EB05A55, 0x36FB3B3FC39F81BA, 0x9A6941A1609D0849, 0x79F15332FAC1F4A7, 
0xD24FA4F5A78A3793, 0x53BA19AA47B99E87, 0x3D50C6680BB52EE8, 0x7576233CCCA21132, 0x097454EBC1DBDE8A, 0xC60534E7FD2FDBEF, 0x50EB0548ABD13633, 0xE216A7CD7FC52582, 
0xC0A70CE0E6FF4844, 0x5EB3DCFA9443A27E, 0x4152B1BF06CCE150, 0xF50D2B3DC908614A, 0x11B9B4F7AD1DD763, 0x840699BA178B920B, 0xB8D8EA8CF9A7658F, 0x5234ACF4A22047EB, 
0xFC797FD608D3BFC0, 0xC129B9BE03669128, 0x81F5BD5FE033A914, 0x679E8B298DD76EE5, 0xFF286334E4BB1774, 0xEDC0CB21A5CE68A3, 0xB9565FD21C3EBCE3, 0x73D41B3BD7728299, 
0xDF4661A574700B6A, 0x8BD0F556CD80DF2A, 0x3A7C4B31F5FC642F, 0xCF71600C3CF40565, 0xAE4DD322AAF3F82B, 0x4C5B74EFD536DDA9, 0x599F51A36A0AE8B9, 0x12E8A81541757FD7, 
0x98B6E81D696C7991, 0x5B40F81F63FB9961, 0x5C6C75469DB2D3A6, 0x35AA27DD2FF7290E, 0xF65C37DF2560C9FE, 0x74F89662293BC85E, 0x7EDDDE6B0488BE60, 0x26CC3A968B1B8FB5, 
0x13661D4BA4ECA6BB, 0x725AAE6532EB5BF5, 0xD11EB8174BE29F27, 0xD7BC801050320C8C, 0x05F324E5F7B83B1F, 0x9D45CCF89ED4428E, 0x87578558FBE33ABF, 0x76273FDE20CAB986, 
0xD0900D49AE7B464B, 0xC55428051147735B, 0xE39812939A5CFCEE, 0x5DE2C018782B0ACA, 0x206E029190CB1C1E, 0xBA074330F0561457, 0x7D8CC289E8E016D4, 0xABBEF7C75D4BC334, 
0x2894E324B4891BF8, 0xB70E866023AC28AE, 0x3E01DA8AE7DD865C, 0x392D57D31994CC9B, 0xAA304299B8D21A58, 0xCB0CF1B72ED5E716, 0xE53A2A94818C6F45, 0x6A974E795E2D521C, 
0xFDF7CA88ED4A66AC, 0x38A3E28DFC0D15F7, 0x9E14D01A72BCEA3A, 0x4F0A680D395E751D, 0x8881E9B421E8779E, 0x19435542895FD085, 0xC85DED55C2BD4FA2, 0x9BE7F4FF8504D125, 
0xE9BD5A9AB7EF8AD0, 0x5811E4FD8F9331D5, 0xBE7AD28BE277F624, 0x85882CE4F2124B67, 0x0C87700E3663E595, 0xF98A5B33FF6B84DF, 0xE66B36766DE4C7F1, 0x03511CE2EC68A8B4, 
0x31D7B6663DD6CB7D, 0x22B1AB2D993A6DC6, 0xAD1CCFC0469B509F, 0xD56329AC59C37D54, 0xA0150A9095616C66, 0xFADB47D113032C6B, 0xCDAEC9B0350574BD, 0x77A98A80C55360EA, 
0x047D91BB1221E273, 0x06A238071BD093AB, 0xEE91D7C349A6C017, 0xFEA6D66A0122CE18, 0xA6B732978EB1FFCD, 0xB2FDA285D41413B1, 0x1E6FD81B77169A42, 0x2D67C7C1433120E7, 
0xBB89F66E15CFCD3B, 0x44A1955AF174DA4F, 0xE147BB2F93AD8D36, 0xA73987C96B2826A1, 0x2413932A82EAFE6D, 0xDC177D479818A3DE, 0x95BF2D4DBA964568, 0x904C09A84D2E7E77, 
0xEC4E7E7F4057B1CF, 0xA19BBFCE70F8B50A, 0xD3C111AB4213EEFF, 0x787FE66C1F582DCB, 0xB45F9A82CFC4801A, 0x6848E7C557DC23C4, 0x7C0277D70D79CFB8, 0x8CFC780F33C995ED, 
0x60B20670739E2422, 0x15C4254CBF3C3510, 0x072C8D59FE494AC7, 0xF3AF133AD2D8F2E1, 0xBCA57B37EB8687FC, 0xA2CAA32C9C901DBE, 0xDEC8D4FB91E9D206, 0x710BB287DE83F341, 
0x34249283CA6EF062, 0x438D18030F3D9088, 0x47F089B81D1C72FB, 0xB5D12FDC2A5D5976, 0xEB62F326BE1EFB08, 0x931D154AA146D6C3, 0x02DFA9BC09F171D8, 0x0E58D9B23F92944D, 
0x1CB071A77EE7EB9A, 0x708507D93B1A2A2D, 0xB1ACBE67387CBB05, 0x6F646A9CA9956903, 0xEF1F629DAC3F197B, 0xD9E459A26FA098C1, 0xA8EFEB25B1236B80, 0x3BF2FE6F1065BD43, 
0x21E0B7CF7552C572, 0xB680333EC635F1C2, 0x4826E554C7173FDA, 0xC4DA9D5BF4DEAA37, 0x551821AD5C690D2C, 0xA9615E7B54BAB2EC, 0x171B8CF0B6CD44C8, 0x86D930061E7AE3D3
};
unsigned __int64 LS2[512] = {
0xEFE06F1461FDDDDE, 0xD0D4FAB166B75C37, 0xD649F717A726BF2D, 0x42F39B7F8877D0F5, 0x09CBF07A01D97623, 0x5594527ECA3E4FA4, 0x77A319F30F4DB732, 0x8B73082213A6F610, 
0xAD13F46BE98A0D2B, 0x379A38EE79F48770, 0xC41CD4E3A557536B, 0x878A12AD5247F324, 0x3F3495A5074A81E9, 0x73F4AE373012B49F, 0xFA4D1C77DD7AA238, 0x64936736725B2BCE, 
0x3DFE2FC7F984615E, 0x51C3E5BAF5614C09, 0x9188869D6F691CCF, 0xBA743D6AABC3927A, 0xB68D27E5EA22974E, 0x0000000000000000, 0x1FC9644A3CF799C8, 0xF7D15BC9E3FCD7B6, 
0x32A8D21B39CCF467, 0xFDB54CE0638C3198, 0xE0B692C8A1B548E7, 0x0E33A0EDBF2FE583, 0xE584783DE18D3BF0, 0x6659DD548C95CB79, 0x97158B3BAEF8FFD5, 0x15AD7363BC877FE6, 
0x4039211D76B93042, 0x33CD8F2A46AB84DD, 0x4F6FDCC1B6F1A57B, 0x293601953A646E02, 0x38CCC532B9BC1249, 0xB4479D8714EC77F9, 0xD5E61044268F2F20, 0xCDD72499A48E2548, 
0x93423CFF91A7FC78, 0x160294303D2EEFEB, 0x7DC70EDA8F3D511C, 0x5BA7F2937511AA27, 0xF887A61523B4428F, 0x07F85097BEF693A0, 0xCA2F740E1A78B6E8, 0x6D58974C73825DED, 
0x5AC2AFA20A76DA9D, 0x24AA462B04E21B8C, 0xFE1AABB3E225A195, 0xEAD285E121C5AEC9, 0xC980935D9BD126E5, 0x984376E76EB06AEC, 0x48978C56080736DB, 0x450BCBE836814355, 
0x54F10F4FB5593F1E, 0x7569A391F1835785, 0x47C1718AC84FA3E2, 0xE27C28AA5F7BA850, 0x46A42CBBB728D358, 0x636B37A1CCADB86E, 0xB0102A432BB37454, 0xE4E1250C9EEA4B4A, 
0x2FAB0C33FBF58D18, 0x89B9B240ED6816A7, 0x922761CEEEC08CC2, 0x83DDA5696D18F089, 0xCF1D9EFB5A40C5FF, 0xF51BE1AB1D323701, 0x3435DFBDF85D177D, 0x7B5A037C4EACB206, 
0x2D61B651053B6DAF, 0xE62B9F6E6024ABFD, 0xC281D94564C6B071, 0xEBB7D8D05EA2DE73, 0x11FAC4A783D87C4B, 0x28535CA445031EB8, 0xCB4A293F651FC652, 0x01655D317F6770BA, 
0xA08FB3D5D70C78A5, 0x5D3AFF35B480493D, 0xB8BE8708550D72CD, 0x25CF1B1A7B856B36, 0xAEBC133868239D26, 0x9A89CC85907E8A5B, 0x4B386B0589AEA6D6, 0x9BEC91B4EF19FAE1, 
0x50A6B88B8A063CB3, 0x0532EAF540387317, 0x8425F5FED3EE6329, 0x61A18DC3326358D9, 0x1EAC397B4390E972, 0xED2AD5769F333D69, 0xC7B333B024FEC366, 0xD1B1A78019D02C8D, 
0x8A1655136CC186AA, 0x575EE81C34F0AF13, 0x9FBB2670D046F94C, 0xA1EAEEE4A86B081F, 0x9D719C122E8819FB, 0x02CABA62FECEE0B7, 0xB3BFCD10AA1AE459, 0x81171F0B93D6103E, 
0xF2E3B13CA3C4A4A1, 0xA8211E9EA9B27E3C, 0x3A067F504772F2FE, 0x109F9996FCBF0CF1, 0xC3E484741BA1C0CB, 0xE1D3CFF9DED2385D, 0x1C668319BD5E09C5, 0xA5BD592097340BB2, 
0xA320548656A5E8A8, 0x2ECE51028492FDA2, 0x65F63A070D3C5B74, 0xDAB0ED98E6C7BA19, 0xCE78C3CA2527B545, 0x22374B8DC573F896, 0x415C7C2C09DE40F8, 0x9C14C12351EF6941, 
0xFCD011D11CEB4122, 0x740CFEA08EE4273F, 0x713E1455CEDC5428, 0x7291F3064F75C425, 0x30626879C70214D0, 0x3C9B72F686E311E4, 0x7CA253EBF05A21A6, 0x0B014A18FF179694, 
0xBCE930CC6A527160, 0xD91F0ACB676E2A14, 0x8DEE0584D237150A, 0x8540A8CFAC891393, 0xD37B1DE2E71ECC3A, 0x8C8B58B5AD5065B0, 0x596D48F18BDF4A90, 0x0457B7C43F5F03AD, 
0xF9E2FB245CD33235, 0x2C04EB607A5C1D15, 0x9EDE7B41AF2189F6, 0xEC4F8847E0544DD3, 0xB7E87AD49545E7F4, 0x2BFCBBF7C4AA8EB5, 0x8F24BFE62CF9F5BD, 0x5FF045574A4EA98A, 
0x563BB52D4B97DFA9, 0xC57989D2DA3023D1, 0x3E51C894782DF153, 0x8E41E2D7539E8507, 0x1D03DE28C239797F, 0xFF7FF6829D42D12F, 0x5E9518663529D930, 0xF47EBC9A625547BB, 
0x7A3F5E4D31CBC2BC, 0x2198ACDE44DA689B, 0xCCB279A8DBE955F2, 0x125523F40271EC46, 0xB175777254D404EE, 0xE74EC25F1F43DB47, 0x53095FD80BAFACBE, 0xB522C0B66B8B0743, 
0xE97D62B2A06C3EC4, 0x4DA566A3483F45CC, 0xB9DBDA392A6A0277, 0x1B9ED38E03A89A65, 0x2A99E6C6BBCDFE0F, 0x36FF65DF0693F7CA, 0x31073548B865646A, 0x069D0DA6C191E31A, 
0xC12E3E16E56F207C, 0x6C3DCA7D0CE52D57, 0x0A6417298070E62E, 0xF14C566F226D34AC, 0x235216BCBA14882C, 0x78F5E42FCF05220B, 0x673C8065F3F2BBC3, 0xDF82076DA6FFC90E, 
0x99262BD611D71A56, 0xD4834D7559E85F9A, 0x88DCEF71920F661D, 0x446E96D949E633EF, 0x4396C64EF710A04F, 0xDBD5B0A999A0CAA3, 0x1767C90142499F51, 0x39A99803C6DB62F3, 
0x183134DD82010A68, 0xAAEBA4FC577C9E8B, 0xA24509B729C29812, 0x195469ECFD667AD2, 0x7F0DB4B871F3B1AB, 0x0D9C47BE3E86758E, 0x08AEAD4B7EBE0699, 0x6F922D2E8D4CBD5A, 
0x1AFB8EBF7CCFEADF, 0x60C4D0F24D042863, 0xD87A57FA18095AAE, 0x580815C0F4B83A2A, 0x82B8F858127F8033, 0x620E6A90B3CAC8D4, 0xA612BE73169D9BBF, 0x90EDDBAC100E6C75, 
0x94BA6C682F516FD8, 0xDEE75A5CD998B9B4, 0xE319759B201CD8EA, 0xF6B406F89C9BA70C, 0x5C5FA204CBE73987, 0xDD48BD0F583129B9, 0x20FDF1EF3BBD1821, 0x705B4964B1BB2492, 
0x13307EC57D169CFC, 0xC04B63279A0850C6, 0xF386EC0DDCA3D41B, 0x7990B91EB06252B1, 0xBE238AAE949C91D7, 0x9670D60AD19F8F6F, 0x0CF91A8F41E10534, 0xBD8C6DFD153501DA, 
0xA94443AFD6D50E86, 0xA777E34269FAEB05, 0x86EF4F9C2D20839E, 0x8072423AECB16084, 0x03AFE75381A9900D, 0x95DF315950361F62, 0x14C82E52C3E00F5C, 0xD72CAA26D841CF97, 
0x7E68E9890E94C111, 0xA4D80411E8537B08, 0xFB284146A21DD282, 0xAC76A95A96ED7D91, 0xE8183F83DF0B4E7E, 0xC8E5CE6CE4B6565F, 0xDC2DE03E27565903, 0x4E0A81F0C996D5C1, 
0xAB8EF9CD281BEE31, 0x3B63226138158244, 0xAFD94E091744ED9C, 0x2660FC49FA2CFB3B, 0x526C02E974C8DC04, 0xD21E40D39879BC80, 0x4A5D3634F6C9D66C, 0x3550828C873A67C7, 
0x6AA0C7DBCD74CE4D, 0x6BC59AEAB213BEF7, 0xB2DA9021D57D94E3, 0x6EF7701FF22BCDE0, 0xC6D66E815B99B3DC, 0x2705A178854B8B81, 0x690F20884CDD5E40, 0xBB11605BD4A4E2C0, 
0x0F56FDDCC0489539, 0x49F2D16777604661, 0xBF46D79FEBFBE16D, 0x686A7DB933BA2EFA, 0xF0290B5E5D0A4416, 0x4CC03B9237583576, 0xEE8532251E9AAD64, 0x76C644C2702AC788, 

0x2E7B8EFA30F37F85, 0x774BB6F97F2B6E97, 0xC9E0710E34765A54, 0xB4E4CA9F156429B6, 0x5E8A084019284606, 0xE92C9F72A8A68BF9, 0xECEA7846875B6422, 0x4B2A984A78BD206A, 
0x9A9F446525975633, 0x32D64E35ABB5E0D5, 0x7537618E0626D658, 0xF4BFD567EE07482F, 0x593038034FD81112, 0x3899435DF58CFDA0, 0x196B27FBB4BB708B, 0x655116B0484E5FEF, 
0x33E8C4EF7652BC53, 0x3D5FA469DA71127B, 0x9C1BFEFCAE805DA1, 0xC75711889855F47C, 0x78C25CA50EEF9C39, 0x0000000000000000, 0x362E23DB59AF5388, 0x939214A0DF44AF0F, 
0xD3C90B582427CE96, 0x92AC9E7A02A3F389, 0xCE5A414D62860D40, 0xD54DB1C1AF30C504, 0x2F450420ED142303, 0x0F89EA5C71C4F2AE, 0x22B0390BE5DD6962, 0x3710A90184480F0E, 
0xDE3C36732CEE84F7, 0xE6A5752ED9627957, 0x3E1DF9C47E9BF632, 0x319413980F5F049C, 0xD2F78182F9C09210, 0x121AA04937653178, 0x9654F394F0B940D4, 0x2BBD69CE1F0E905E, 
0xF6C30210970AF0E0, 0x68A42B9B4087158E, 0xEDD4F29C5ABC38A4, 0x3C612EB307964EFD, 0x73B3DB178D31DDCA, 0x8BC7B981B6188302, 0xA07AD04FA916135C, 0x3BDB1EF0516619E9, 
0x090D50C5FAD3F93C, 0xBB6D20C364A0DB18, 0xCD181CE0C66CE909, 0xCF64CB97BF6151C6, 0xFFCE52D56DD909DC, 0xC291F6BCB7A81BA7, 0xB5DA4045C8837530, 0x3F23731EA37CAAB4, 
0xDC40E10455E33C38, 0x863284AABED1C963, 0x55FB8FF29AF607F5, 0xA482BDA15B0CA001, 0x6097F18467B3B034, 0xEE96AF31FE56DCED, 0xC6699B5245B2A8FA, 0x1A297A56105194C2, 
0x8F3FD46F4402305F, 0x21F264A641378D2B, 0xC3AF7C666A4F4721, 0x20CCEE7C9CD0D1AD, 0x4165952226843D1F, 0xF94AE84CE6CE024E, 0x6D62CCAF6F7AFA55, 0x537F356B11E10C67, 
0xE5E728837D889D1E, 0x70F186BA29DB3983, 0xCB9CA6794D7BE29B, 0xFA08B5E14224E607, 0xE363921AF69F968C, 0x04F86DEEF21AB35D, 0x9516AE395453A49D, 0x356C7E76FD45B7C1, 
0x1066773E4E6889B7, 0x82CAE9444CCB7A3E, 0xAD8FED64A1DF593D, 0x8E015EB599E56CD9, 0xC52BC6FFE1584CB3, 0xA8490A508E22B6E6, 0xEA6EC2DF0C4C6FB0, 0x9D25742673670127, 
0x0833DA1F2734A5BA, 0xE11F456D8F922E43, 0xAB0B57FD2AC852AF, 0x844E53DDC7DC71AC, 0x03425DADA4EAE449, 0x44A372160979D2C4, 0x2A83E314C2E9CCD8, 0x4227C88F826ED956, 
0x7E46E63C85F897AB, 0x83F4639E912C26B8, 0x49564F3D01B098A5, 0x250A0948B32D3E76, 0x238EB3D1383A35E4, 0x6AD8FCEC398AAD41, 0x99DD19C8817DB27A, 0x4A141290A55A7CEC, 
0x728D51CD50D6814C, 0x7B800108AA057870, 0xB82F7D6EC04A3F51, 0xD60FEC6C0BDA214D, 0xFEF0D80FB03E555A, 0xFB363F3B9FC3BA81, 0x699AA1419D604908, 0xF1793253C1FAA7F4, 
0x4FD2F5A48AA79337, 0xBA53AA19B947879E, 0x503D68C6B50BE82E, 0x76753C23A2CC3211, 0x7409EB54DBC18ADE, 0x05C6E7342FFDEFDB, 0xEB504805D1AB3336, 0x16E2CDA7C57F8225, 
0xA7C0E00CFFE64448, 0xB35EFADC43947EA2, 0x5241BFB1CC0650E1, 0x0DF53D2B08C94A61, 0xB911F7B41DAD63D7, 0x0684BA998B170B92, 0xD8B88CEAA7F98F65, 0x3452F4AC20A2EB47, 
0x79FCD67FD308C0BF, 0x29C1BEB966032891, 0xF5815FBD33E014A9, 0x9E67298BD78DE56E, 0x28FF3463BBE47417, 0xC0ED21CBCEA5A368, 0x56B9D25F3E1CE3BC, 0xD4733B1B72D79982, 
0x46DFA56170746A0B, 0xD08B56F580CD2ADF, 0x7C3A314BFCF52F64, 0x71CF0C60F43C6505, 0x4DAE22D3F3AA2BF8, 0x5B4CEF7436D5A9DD, 0x9F59A3510A6AB9E8, 0xE81215A87541D77F, 
0xB6981DE86C699179, 0x405B1FF8FB636199, 0x6C5C4675B29DA6D3, 0xAA35DD27F72F0E29, 0x5CF6DF376025FEC9, 0xF87462963B295EC8, 0xDD7E6BDE880460BE, 0xCC26963A1B8BB58F, 
0x66134B1DECA4BBA6, 0x5A7265AEEB32F55B, 0x1ED117B8E24B279F, 0xBCD7108032508C0C, 0xF305E524B8F71F3B, 0x459DF8CCD49E8E42, 0x57875885E3FBBF3A, 0x2776DE3FCA2086B9, 
0x90D0490D7BAE4B46, 0x54C5052847115B73, 0x98E393125C9AEEFC, 0xE25D18C02B78CA0A, 0x6E209102CB901E1C, 0x07BA304356F05714, 0x8C7D89C2E0E8D416, 0xBEABC7F74B5D34C3, 
0x942824E389B4F81B, 0x0EB76086AC23AE28, 0x013E8ADADDE75C86, 0x2D39D35794199BCC, 0x30AA9942D2B8581A, 0x0CCBB7F1D52E16E7, 0x3AE5942A8C81456F, 0x976A794E2D5E1C52, 
0xF7FD88CA4AEDAC66, 0xA3388DE20DFCF715, 0x149E1AD0BC723AEA, 0x0A4F0D685E391D75, 0x8188B4E9E8219E77, 0x431942555F8985D0, 0x5DC855EDBDC2A24F, 0xE79BFFF4048525D1, 
0xBDE99A5AEFB7D08A, 0x1158FDE4938FD531, 0x7ABE8BD277E224F6, 0x8885E42C12F2674B, 0x870C0E70633695E5, 0x8AF9335B6BFFDF84, 0x6BE67636E46DF1C7, 0x5103E21C68ECB4A8, 
0xD73166B6D63D7DCB, 0xB1222DAB3A99C66D, 0x1CADC0CF9B469F50, 0x63D5AC29C359547D, 0x15A0900A6195666C, 0xDBFAD14703136B2C, 0xAECDB0C90535BD74, 0xA977808A53C5EA60, 
0x7D04BB91211273E2, 0xA2060738D01BAB93, 0x91EEC3D7A64917C0, 0xA6FE6AD6220118CE, 0xB7A69732B18ECDFF, 0xFDB285A214D4B113, 0x6F1E1BD81677429A, 0x672DC1C73143E720, 
0x89BB6EF6CF153BCD, 0xA1445A9574F14FDA, 0x47E12FBBAD93368D, 0x39A7C987286BA126, 0x13242A93EA826DFE, 0x17DC477D1898DEA3, 0xBF954D2D96BA6845, 0x4C90A8092E4D777E, 
0x4EEC7F7E5740CFB1, 0x9BA1CEBFF8700AB5, 0xC1D3AB111342FFEE, 0x7F786CE6581FCB2D, 0x5FB4829AC4CF1A80, 0x4868C5E7DC57C423, 0x027CD777790DB8CF, 0xFC8C0F78C933ED95, 
0xB26070069E732224, 0xC4154C253CBF1035, 0x2C07598D49FEC74A, 0xAFF33A13D8D2E1F2, 0xA5BC377B86EBFC87, 0xCAA22CA3909CBE1D, 0xC8DEFBD4E99106D2, 0x0B7187B283DE41F3, 
0x243483926ECA62F0, 0x8D4303183D0F8890, 0xF047B8891C1DFB72, 0xD1B5DC2F5D2A7659, 0x62EB26F31EBE08FB, 0x1D934A1546A1C3D6, 0xDF02BCA9F109D871, 0x580EB2D9923F4D94, 
0xB01CA771E77E9AEB, 0x8570D9071A3B2D2A, 0xACB167BE7C3805BB, 0x646F9C6A95A90369, 0x1FEF9D623FAC7B19, 0xE4D9A259A06FC198, 0xEFA825EB23B1806B, 0xF23B6FFE651043BD, 
0xE021CFB7527572C5, 0x80B63E3335C6C2F1, 0x264854E517C7DA3F, 0xDAC45B9DDEF437AA, 0x1855AD21695C2C0D, 0x61A97B5EBA54ECB2, 0x1B17F08CCDB6C844, 0xD98606307A1ED3E3
};
unsigned __int64 LS1[512] = {
0x146FE0EFDEDDFD61, 0xB1FAD4D0375CB766, 0x17F749D62DBF26A7, 0x7F9BF342F5D07788, 0x7AF0CB092376D901, 0x7E529455A44F3ECA, 0xF319A37732B74D0F, 0x2208738B10F6A613, 
0x6BF413AD2B0D8AE9, 0xEE389A377087F479, 0xE3D41CC46B5357A5, 0xAD128A8724F34752, 0xA595343FE9814A07, 0x37AEF4739FB41230, 0x771C4DFA38A27ADD, 0x36679364CE2B5B72, 
0xC72FFE3D5E6184F9, 0xBAE5C351094C61F5, 0x9D868891CF1C696F, 0x6A3D74BA7A92C3AB, 0xE5278DB64E9722EA, 0x0000000000000000, 0x4A64C91FC899F73C, 0xC95BD1F7B6D7FCE3, 
0x1BD2A83267F4CC39, 0xE04CB5FD98318C63, 0xC892B6E0E748B5A1, 0xEDA0330E83E52FBF, 0x3D7884E5F03B8DE1, 0x54DD596679CB958C, 0x3B8B1597D5FFF8AE, 0x6373AD15E67F87BC, 
0x1D2139404230B976, 0x2A8FCD33DD84AB46, 0xC1DC6F4F7BA5F1B6, 0x95013629026E643A, 0x32C5CC384912BCB9, 0x879D47B4F977EC14, 0x4410E6D5202F8F26, 0x9924D7CD48258EA4, 
0xFF3C429378FCA791, 0x30940216EBEF2E3D, 0xDA0EC77D1C513D8F, 0x93F2A75B27AA1175, 0x15A687F88F42B423, 0x9750F807A093F6BE, 0x0E742FCAE8B6781A, 0x4C97586DED5D8273, 
0xA2AFC25A9DDA760A, 0x2B46AA248C1BE204, 0xB3AB1AFE95A125E2, 0xE185D2EAC9AEC521, 0x5D9380C9E526D19B, 0xE7764398EC6AB06E, 0x568C9748DB360708, 0xE8CB0B4555438136, 
0x4F0FF1541E3F59B5, 0x91A36975855783F1, 0x8A71C147E2A34FC8, 0xAA287CE250A87B5F, 0xBB2CA44658D328B7, 0xA1376B636EB8ADCC, 0x432A10B05474B32B, 0x0C25E1E44A4BEA9E, 
0x330CAB2F188DF5FB, 0x40B2B989A71668ED, 0xCE612792C28CC0EE, 0x69A5DD8389F0186D, 0xFB9E1DCFFFC5405A, 0xABE11BF50137321D, 0xBDDF35347D175DF8, 0x7C035A7B06B2AC4E, 
0x51B6612DAF6D3B05, 0x6E9F2BE6FDAB2460, 0x45D981C271B0C664, 0xD0D8B7EB73DEA25E, 0xA7C4FA114B7CD883, 0xA45C5328B81E0345, 0x3F294ACB52C61F65, 0x315D6501BA70677F, 
0xD5B38FA0A5780CD7, 0x35FF3A5D3D4980B4, 0x0887BEB8CD720D55, 0x1A1BCF25366B857B, 0x3813BCAE269D2368, 0x85CC899A5B8A7E90, 0x056B384BD6A6AE89, 0xB491EC9BE1FA19EF, 
0x8BB8A650B33C068A, 0xF5EA320517733840, 0xFEF525842963EED3, 0xC38DA161D9586332, 0x7B39AC1E72E99043, 0x76D52AED693D339F, 0xB033B3C766C3FE24, 0x80A7B1D18D2CD019, 
0x1355168AAA86C16C, 0x1CE85E5713AFF034, 0x7026BB9F4CF946D0, 0xE4EEEAA11F086BA8, 0x129C719DFB19882E, 0x62BACA02B7E0CEFE, 0x10CDBFB359E41AAA, 0x0B1F17813E10D693, 
0x3CB1E3F2A1A4C4A3, 0x9E1E21A83C7EB2A9, 0x507F063AFEF27247, 0x96999F10F10CBFFC, 0x7484E4C3CBC0A11B, 0xF9CFD3E15D38D2DE, 0x1983661CC5095EBD, 0x2059BDA5B20B3497, 
0x865420A3A8E8A556, 0x0251CE2EA2FD9284, 0x073AF665745B3C0D, 0x98EDB0DA19BAC7E6, 0xCAC378CE45B52725, 0x8D4B372296F873C5, 0x2C7C5C41F840DE09, 0x23C1149C4169EF51, 
0xD111D0FC2241EB1C, 0xA0FE0C743F27E48E, 0x55143E712854DCCE, 0x06F3917225C4754F, 0x79686230D01402C7, 0xF6729B3CE411E386, 0xEB53A27CA6215AF0, 0x184A010B949617FF, 
0xCC30E9BC6071526A, 0xCB0A1FD9142A6E67, 0x8405EE8D0A1537D2, 0xCFA84085931389AC, 0xE21D7BD33ACC1EE7, 0xB5588B8CB06550AD, 0xF1486D59904ADF8B, 0xC4B75704AD035F3F, 
0x24FBE2F93532D35C, 0x60EB042C151D5C7A, 0x417BDE9EF68921AF, 0x47884FECD34D54E0, 0xD47AE8B7F4E74595, 0xF7BBFC2BB58EAAC4, 0xE6BF248FBDF5F92C, 0x5745F05F8AA94E4A, 
0x2DB53B56A9DF974B, 0xD28979C5D12330DA, 0x94C8513E53F12D78, 0xD7E2418E07859E53, 0x28DE031D7F7939C2, 0x82F67FFF2FD1429D, 0x6618955E30D92935, 0x9ABC7EF4BB475562, 
0x4D5E3F7ABCC2CB31, 0xDEAC98219B68DA44, 0xA879B2CCF255E9DB, 0xF423551246EC7102, 0x727775B1EE04D454, 0x5FC24EE747DB431F, 0xD85F0953BEACAF0B, 0xB6C022B543078B6B, 
0xB2627DE9C43E6CA0, 0xA366A54DCC453F48, 0x39DADBB977026A2A, 0x8ED39E1B659AA803, 0xC6E6992A0FFECDBB, 0xDF65FF36CAF79306, 0x483507316A6465B8, 0xA60D9D061AE391C1, 
0x163E2EC17C206FE5, 0x7DCA3D6C572DE50C, 0x2917640A2EE67080, 0x6F564CF1AC346D22, 0xBC1652232C8814BA, 0x2FE4F5780B2205CF, 0x65803C67C3BBF2F3, 0x6D0782DF0EC9FFA6, 
0xD62B2699561AD711, 0x754D83D49A5FE859, 0x71EFDC881D660F92, 0xD9966E44EF33E649, 0x4EC696434FA010F7, 0xA9B0D5DBA3CAA099, 0x01C96717519F4942, 0x0398A939F362DBC6, 
0xDD343118680A0182, 0xFCA4EBAA8B9E7C57, 0xB70945A21298C229, 0xEC695419D27A66FD, 0xB8B40D7FABB1F371, 0xBE479C0D8E75863E, 0x4BADAE089906BE7E, 0x2E2D926F5ABD4C8D, 
0xBF8EFB1ADFEACF7C, 0xF2D0C4606328044D, 0xFA577AD8AE5A0918, 0xC01508582A3AB8F4, 0x58F8B88233807F12, 0x906A0E62D4C8CAB3, 0x73BE12A6BF9B9D16, 0xACDBED90756C0E10, 
0x686CBA94D86F512F, 0x5C5AE7DEB4B998D9, 0x9B7519E3EAD81C20, 0xF806B4F60CA79B9C, 0x04A25F5C8739E7CB, 0x0FBD48DDB9293158, 0xEFF1FD202118BD3B, 0x64495B709224BBB1, 
0xC57E3013FC9C167D, 0x27634BC0C650089A, 0x0DEC86F31BD4A3DC, 0x1EB99079B15262B0, 0xAE8A23BED7919C94, 0x0AD670966F8F9FD1, 0x8F1AF90C3405E141, 0xFD6D8CBDDA013515, 
0xAF4344A9860ED5D6, 0x42E377A705EBFA69, 0x9C4FEF869E83202D, 0x3A4272808460B1EC, 0x53E7AF030D90A981, 0x5931DF95621F3650, 0x522EC8145C0FE0C3, 0x26AA2CD797CF41D8, 
0x89E9687E11C1940E, 0x1104D8A4087B53E8, 0x464128FB82D21DA2, 0x5AA976AC917DED96, 0x833F18E87E4E0BDF, 0x6CCEE5C85F56B6E4, 0x3EE02DDC03595627, 0xF0810A4EC1D596C9, 
0xCDF98EAB31EE1B28, 0x6122633B44821538, 0x094ED9AF9CED4417, 0x49FC60263BFB2CFA, 0xE9026C5204DCC874, 0xD3401ED280BC7998, 0x34365D4A6CD6C9F6, 0x8C825035C7673A87, 
0xDBC7A06A4DCE74CD, 0xEA9AC56BF7BE13B2, 0x2190DAB2E3947DD5, 0x1F70F76EE0CD2BF2, 0x816ED6C6DCB3995B, 0x78A10527818B4B85, 0x88200F69405EDD4C, 0x5B6011BBC0E2A4D4, 
0xDCFD560F399548C0, 0x67D1F24961466077, 0x9FD746BF6DE1FBEB, 0xB97D6A68FA2EBA33, 0x5E0B29F016440A5D, 0x923BC04C76355837, 0x253285EE64AD9A1E, 0xC244C67688C72A70, 

0xFA8E7B2E857FF330, 0xF9B64B77976E2B7F, 0x0E71E0C9545A7634, 0x9FCAE4B4B6296415, 0x40088A5E06462819, 0x729F2CE9F98BA6A8, 0x4678EAEC22645B87, 0x4A982A4B6A20BD78, 
0x65449F9A33569725, 0x354ED632D5E0B5AB, 0x8E61377558D62606, 0x67D5BFF42F4807EE, 0x033830591211D84F, 0x5D439938A0FD8CF5, 0xFB276B198B70BBB4, 0xB0165165EF5F4E48, 
0xEFC4E83353BC5276, 0x69A45F3D7B1271DA, 0xFCFE1B9CA15D80AE, 0x881157C77CF45598, 0xA55CC278399CEF0E, 0x0000000000000000, 0xDB232E368853AF59, 0xA01492930FAF44DF, 
0x580BC9D396CE2724, 0x7A9EAC9289F3A302, 0x4D415ACE400D8662, 0xC1B14DD504C530AF, 0x2004452F032314ED, 0x5CEA890FAEF2C471, 0x0B39B0226269DDE5, 0x01A910370E0F4884, 
0x73363CDEF784EE2C, 0x2E75A5E6577962D9, 0xC4F91D3E32F69B7E, 0x981394319C045F0F, 0x8281F7D21092C0F9, 0x49A01A1278316537, 0x94F35496D440B9F0, 0xCE69BD2B5E900E1F, 
0x1002C3F6E0F00A97, 0x9B2BA4688E158740, 0x9CF2D4EDA438BC5A, 0xB32E613CFD4E9607, 0x17DBB373CADD318D, 0x81B9C78B028318B6, 0x4FD07AA05C1316A9, 0xF01EDB3BE9196651, 
0xC5500D093CF9D3FA, 0xC3206DBB18DBA064, 0xE01C18CD09E96CC6, 0x97CB64CFC65161BF, 0xD552CEFFDC09D96D, 0xBCF691C2A71BA8B7, 0x4540DAB5307583C8, 0x1E73233FB4AA7CA3, 
0x04E140DC383CE355, 0xAA84328663C9D1BE, 0xF28FFB55F507F69A, 0xA1BD82A401A00C5B, 0x84F1976034B0B367, 0x31AF96EEEDDC56FE, 0x529B69C6FAA8B245, 0x567A291AC2945110, 
0x6FD43F8F5F300244, 0xA664F2212B8D3741, 0x667CAFC321474F6A, 0x7CEECC20ADD1D09C, 0x229565411F3D8426, 0x4CE84AF94E02CEE6, 0xAFCC626D55FA7A6F, 0x6B357F53670CE111, 
0x8328E7E51E9D887D, 0xBA86F1708339DB29, 0x79A69CCB9BE27B4D, 0xE1B508FA07E62442, 0x1A9263E38C969FF6, 0xEE6DF8045DB31AF2, 0x39AE16959DA45354, 0x767E6C35C1B745FD, 
0x3E776610B789684E, 0x44E9CA823E7ACB4C, 0x64ED8FAD3D59DFA1, 0xB55E018ED96CE599, 0xFFC62BC5B34C58E1, 0x500A49A8E6B6228E, 0xDFC26EEAB06F4C0C, 0x2674259D27016773, 
0x1FDA3308BAA53427, 0x6D451FE1432E928F, 0xFD570BABAF52C82A, 0xDD534E84AC71DCC7, 0xAD5D420349E4EAA4, 0x1672A344C4D27909, 0x14E3832AD8CCE9C2, 0x8FC8274256D96E82, 
0x3CE6467EAB97F885, 0x9E63F483B8262C91, 0x3D4F5649A598B001, 0x48090A25763E2DB3, 0xD1B38E23E4353A38, 0xECFCD86A41AD8A39, 0xC819DD997AB27D81, 0x9012144AEC7C5AA5, 
0xCD518D724C81D650, 0x0801807B707805AA, 0x6E7D2FB8513F4AC0, 0x6CEC0FD64D21DA0B, 0x0FD8F0FE5A553EB0, 0x3B3F36FB81BAC39F, 0x41A19A690849609D, 0x533279F1F4A7FAC1, 
0xA4F5D24F3793A78A, 0x19AA53BA9E8747B9, 0xC6683D502EE80BB5, 0x233C75761132CCA2, 0x54EB0974DE8AC1DB, 0x34E7C605DBEFFD2F, 0x054850EB3633ABD1, 0xA7CDE21625827FC5, 
0x0CE0C0A74844E6FF, 0xDCFA5EB3A27E9443, 0xB1BF4152E15006CC, 0x2B3DF50D614AC908, 0xB4F711B9D763AD1D, 0x99BA8406920B178B, 0xEA8CB8D8658FF9A7, 0xACF4523447EBA220, 
0x7FD6FC79BFC008D3, 0xB9BEC12991280366, 0xBD5F81F5A914E033, 0x8B29679E6EE58DD7, 0x6334FF281774E4BB, 0xCB21EDC068A3A5CE, 0x5FD2B956BCE31C3E, 0x1B3B73D48299D772, 
0x61A5DF460B6A7470, 0xF5568BD0DF2ACD80, 0x4B313A7C642FF5FC, 0x600CCF7105653CF4, 0xD322AE4DF82BAAF3, 0x74EF4C5BDDA9D536, 0x51A3599FE8B96A0A, 0xA81512E87FD74175, 
0xE81D98B67991696C, 0xF81F5B40996163FB, 0x75465C6CD3A69DB2, 0x27DD35AA290E2FF7, 0x37DFF65CC9FE2560, 0x966274F8C85E293B, 0xDE6B7EDDBE600488, 0x3A9626CC8FB58B1B, 
0x1D4B1366A6BBA4EC, 0xAE65725A5BF532EB, 0xB817D11E9F274BE2, 0x8010D7BC0C8C5032, 0x24E505F33B1FF7B8, 0xCCF89D45428E9ED4, 0x855887573ABFFBE3, 0x3FDE7627B98620CA, 
0x0D49D090464BAE7B, 0x2805C554735B1147, 0x1293E398FCEE9A5C, 0xC0185DE20ACA782B, 0x0291206E1C1E90CB, 0x4330BA071457F056, 0xC2897D8C16D4E8E0, 0xF7C7ABBEC3345D4B, 
0xE32428941BF8B489, 0x8660B70E28AE23AC, 0xDA8A3E01865CE7DD, 0x57D3392DCC9B1994, 0x4299AA301A58B8D2, 0xF1B7CB0CE7162ED5, 0x2A94E53A6F45818C, 0x4E796A97521C5E2D, 
0xCA88FDF766ACED4A, 0xE28D38A315F7FC0D, 0xD01A9E14EA3A72BC, 0x680D4F0A751D395E, 0xE9B48881779E21E8, 0x55421943D085895F, 0xED55C85D4FA2C2BD, 0xF4FF9BE7D1258504, 
0x5A9AE9BD8AD0B7EF, 0xE4FD581131D58F93, 0xD28BBE7AF624E277, 0x2CE485884B67F212, 0x700E0C87E5953663, 0x5B33F98A84DFFF6B, 0x3676E66BC7F16DE4, 0x1CE20351A8B4EC68, 
0xB66631D7CB7D3DD6, 0xAB2D22B16DC6993A, 0xCFC0AD1C509F469B, 0x29ACD5637D5459C3, 0x0A90A0156C669561, 0x47D1FADB2C6B1303, 0xC9B0CDAE74BD3505, 0x8A8077A960EAC553, 
0x91BB047DE2731221, 0x380706A293AB1BD0, 0xD7C3EE91C01749A6, 0xD66AFEA6CE180122, 0x3297A6B7FFCD8EB1, 0xA285B2FD13B1D414, 0xD81B1E6F9A427716, 0xC7C12D6720E74331, 
0xF66EBB89CD3B15CF, 0x955A44A1DA4FF174, 0xBB2FE1478D3693AD, 0x87C9A73926A16B28, 0x932A2413FE6D82EA, 0x7D47DC17A3DE9818, 0x2D4D95BF4568BA96, 0x09A8904C7E774D2E, 
0x7E7FEC4EB1CF4057, 0xBFCEA19BB50A70F8, 0x11ABD3C1EEFF4213, 0xE66C787F2DCB1F58, 0x9A82B45F801ACFC4, 0xE7C5684823C457DC, 0x77D77C02CFB80D79, 0x780F8CFC95ED33C9, 
0x067060B22422739E, 0x254C15C43510BF3C, 0x8D59072C4AC7FE49, 0x133AF3AFF2E1D2D8, 0x7B37BCA587FCEB86, 0xA32CA2CA1DBE9C90, 0xD4FBDEC8D20691E9, 0xB287710BF341DE83, 
0x92833424F062CA6E, 0x1803438D90880F3D, 0x89B847F072FB1D1C, 0x2FDCB5D159762A5D, 0xF326EB62FB08BE1E, 0x154A931DD6C3A146, 0xA9BC02DF71D809F1, 0xD9B20E58944D3F92, 
0x71A71CB0EB9A7EE7, 0x07D970852A2D3B1A, 0xBE67B1ACBB05387C, 0x6A9C6F646903A995, 0x629DEF1F197BAC3F, 0x59A2D9E498C16FA0, 0xEB25A8EF6B80B123, 0xFE6F3BF2BD431065, 
0xB7CF21E0C5727552, 0x333EB680F1C2C635, 0xE55448263FDAC717, 0x9D5BC4DAAA37F4DE, 0x21AD55180D2C5C69, 0x5E7BA961B2EC54BA, 0x8CF0171B44C8B6CD, 0x300686D9E3D31E7A
};
unsigned __int64 LS0[512] = {
0x6F14EFE0DDDE61FD, 0xFAB1D0D45C3766B7, 0xF717D649BF2DA726, 0x9B7F42F3D0F58877, 0xF07A09CB762301D9, 0x527E55944FA4CA3E, 0x19F377A3B7320F4D, 0x08228B73F61013A6, 
0xF46BAD130D2BE98A, 0x38EE379A877079F4, 0xD4E3C41C536BA557, 0x12AD878AF3245247, 0x95A53F3481E9074A, 0xAE3773F4B49F3012, 0x1C77FA4DA238DD7A, 0x673664932BCE725B, 
0x2FC73DFE615EF984, 0xE5BA51C34C09F561, 0x869D91881CCF6F69, 0x3D6ABA74927AABC3, 0x27E5B68D974EEA22, 0x0000000000000000, 0x644A1FC999C83CF7, 0x5BC9F7D1D7B6E3FC, 
0xD21B32A8F46739CC, 0x4CE0FDB53198638C, 0x92C8E0B648E7A1B5, 0xA0ED0E33E583BF2F, 0x783DE5843BF0E18D, 0xDD546659CB798C95, 0x8B3B9715FFD5AEF8, 0x736315AD7FE6BC87, 
0x211D4039304276B9, 0x8F2A33CD84DD46AB, 0xDCC14F6FA57BB6F1, 0x019529366E023A64, 0xC53238CC1249B9BC, 0x9D87B44777F914EC, 0x1044D5E62F20268F, 0x2499CDD72548A48E, 
0x3CFF9342FC7891A7, 0x94301602EFEB3D2E, 0x0EDA7DC7511C8F3D, 0xF2935BA7AA277511, 0xA615F887428F23B4, 0x509707F893A0BEF6, 0x740ECA2FB6E81A78, 0x974C6D585DED7382, 
0xAFA25AC2DA9D0A76, 0x462B24AA1B8C04E2, 0xABB3FE1AA195E225, 0x85E1EAD2AEC921C5, 0x935DC98026E59BD1, 0x76E798436AEC6EB0, 0x8C56489736DB0807, 0xCBE8450B43553681, 
0x0F4F54F13F1EB559, 0xA39175695785F183, 0x718A47C1A3E2C84F, 0x28AAE27CA8505F7B, 0x2CBB46A4D358B728, 0x37A1636BB86ECCAD, 0x2A43B01074542BB3, 0x250CE4E14B4A9EEA, 
0x0C332FAB8D18FBF5, 0xB24089B916A7ED68, 0x61CE92278CC2EEC0, 0xA56983DDF0896D18, 0x9EFBCF1DC5FF5A40, 0xE1ABF51B37011D32, 0xDFBD3435177DF85D, 0x037C7B5AB2064EAC, 
0xB6512D616DAF053B, 0x9F6EE62BABFD6024, 0xD945C281B07164C6, 0xD8D0EBB7DE735EA2, 0xC4A711FA7C4B83D8, 0x5CA428531EB84503, 0x293FCB4AC652651F, 0x5D31016570BA7F67, 
0xB3D5A08F78A5D70C, 0xFF355D3A493DB480, 0x8708B8BE72CD550D, 0x1B1A25CF6B367B85, 0x1338AEBC9D266823, 0xCC859A898A5B907E, 0x6B054B38A6D689AE, 0x91B49BECFAE1EF19, 
0xB88B50A63CB38A06, 0xEAF5053273174038, 0xF5FE84256329D3EE, 0x8DC361A158D93263, 0x397B1EACE9724390, 0xD576ED2A3D699F33, 0x33B0C7B3C36624FE, 0xA780D1B12C8D19D0, 
0x55138A1686AA6CC1, 0xE81C575EAF1334F0, 0x26709FBBF94CD046, 0xEEE4A1EA081FA86B, 0x9C129D7119FB2E88, 0xBA6202CAE0B7FECE, 0xCD10B3BFE459AA1A, 0x1F0B8117103E93D6, 
0xB13CF2E3A4A1A3C4, 0x1E9EA8217E3CA9B2, 0x7F503A06F2FE4772, 0x9996109F0CF1FCBF, 0x8474C3E4C0CB1BA1, 0xCFF9E1D3385DDED2, 0x83191C6609C5BD5E, 0x5920A5BD0BB29734, 
0x5486A320E8A856A5, 0x51022ECEFDA28492, 0x3A0765F65B740D3C, 0xED98DAB0BA19E6C7, 0xC3CACE78B5452527, 0x4B8D2237F896C573, 0x7C2C415C40F809DE, 0xC1239C14694151EF, 
0x11D1FCD041221CEB, 0xFEA0740C273F8EE4, 0x1455713E5428CEDC, 0xF3067291C4254F75, 0x6879306214D0C702, 0x72F63C9B11E486E3, 0x53EB7CA221A6F05A, 0x4A180B019694FF17, 
0x30CCBCE971606A52, 0x0ACBD91F2A14676E, 0x05848DEE150AD237, 0xA8CF85401393AC89, 0x1DE2D37BCC3AE71E, 0x58B58C8B65B0AD50, 0x48F1596D4A908BDF, 0xB7C4045703AD3F5F, 
0xFB24F9E232355CD3, 0xEB602C041D157A5C, 0x7B419EDE89F6AF21, 0x8847EC4F4DD3E054, 0x7AD4B7E8E7F49545, 0xBBF72BFC8EB5C4AA, 0xBFE68F24F5BD2CF9, 0x45575FF0A98A4A4E, 
0xB52D563BDFA94B97, 0x89D2C57923D1DA30, 0xC8943E51F153782D, 0xE2D78E418507539E, 0xDE281D03797FC239, 0xF682FF7FD12F9D42, 0x18665E95D9303529, 0xBC9AF47E47BB6255, 
0x5E4D7A3FC2BC31CB, 0xACDE2198689B44DA, 0x79A8CCB255F2DBE9, 0x23F41255EC460271, 0x7772B17504EE54D4, 0xC25FE74EDB471F43, 0x5FD85309ACBE0BAF, 0xC0B6B52207436B8B, 
0x62B2E97D3EC4A06C, 0x66A34DA545CC483F, 0xDA39B9DB02772A6A, 0xD38E1B9E9A6503A8, 0xE6C62A99FE0FBBCD, 0x65DF36FFF7CA0693, 0x35483107646AB865, 0x0DA6069DE31AC191, 
0x3E16C12E207CE56F, 0xCA7D6C3D2D570CE5, 0x17290A64E62E8070, 0x566FF14C34AC226D, 0x16BC2352882CBA14, 0xE42F78F5220BCF05, 0x8065673CBBC3F3F2, 0x076DDF82C90EA6FF, 
0x2BD699261A5611D7, 0x4D75D4835F9A59E8, 0xEF7188DC661D920F, 0x96D9446E33EF49E6, 0xC64E4396A04FF710, 0xB0A9DBD5CAA399A0, 0xC90117679F514249, 0x980339A962F3C6DB, 
0x34DD18310A688201, 0xA4FCAAEB9E8B577C, 0x09B7A245981229C2, 0x69EC19547AD2FD66, 0xB4B87F0DB1AB71F3, 0x47BE0D9C758E3E86, 0xAD4B08AE06997EBE, 0x2D2E6F92BD5A8D4C, 
0x8EBF1AFBEADF7CCF, 0xD0F260C428634D04, 0x57FAD87A5AAE1809, 0x15C058083A2AF4B8, 0xF85882B88033127F, 0x6A90620EC8D4B3CA, 0xBE73A6129BBF169D, 0xDBAC90ED6C75100E, 
0x6C6894BA6FD82F51, 0x5A5CDEE7B9B4D998, 0x759BE319D8EA201C, 0x06F8F6B4A70C9C9B, 0xA2045C5F3987CBE7, 0xBD0FDD4829B95831, 0xF1EF20FD18213BBD, 0x4964705B2492B1BB, 
0x7EC513309CFC7D16, 0x6327C04B50C69A08, 0xEC0DF386D41BDCA3, 0xB91E799052B1B062, 0x8AAEBE2391D7949C, 0xD60A96708F6FD19F, 0x1A8F0CF9053441E1, 0x6DFDBD8C01DA1535, 
0x43AFA9440E86D6D5, 0xE342A777EB0569FA, 0x4F9C86EF839E2D20, 0x423A80726084ECB1, 0xE75303AF900D81A9, 0x315995DF1F625036, 0x2E5214C80F5CC3E0, 0xAA26D72CCF97D841, 
0xE9897E68C1110E94, 0x0411A4D87B08E853, 0x4146FB28D282A21D, 0xA95AAC767D9196ED, 0x3F83E8184E7EDF0B, 0xCE6CC8E5565FE4B6, 0xE03EDC2D59032756, 0x81F04E0AD5C1C996, 
0xF9CDAB8EEE31281B, 0x22613B6382443815, 0x4E09AFD9ED9C1744, 0xFC492660FB3BFA2C, 0x02E9526CDC0474C8, 0x40D3D21EBC809879, 0x36344A5DD66CF6C9, 0x828C355067C7873A, 
0xC7DB6AA0CE4DCD74, 0x9AEA6BC5BEF7B213, 0x9021B2DA94E3D57D, 0x701F6EF7CDE0F22B, 0x6E81C6D6B3DC5B99, 0xA17827058B81854B, 0x2088690F5E404CDD, 0x605BBB11E2C0D4A4, 
0xFDDC0F569539C048, 0xD16749F246617760, 0xD79FBF46E16DEBFB, 0x7DB9686A2EFA33BA, 0x0B5EF02944165D0A, 0x3B924CC035763758, 0x3225EE85AD641E9A, 0x44C276C6C788702A, 

0x8EFA2E7B7F8530F3, 0xB6F9774B6E977F2B, 0x710EC9E05A543476, 0xCA9FB4E429B61564, 0x08405E8A46061928, 0x9F72E92C8BF9A8A6, 0x7846ECEA6422875B, 0x984A4B2A206A78BD, 
0x44659A9F56332597, 0x4E3532D6E0D5ABB5, 0x618E7537D6580626, 0xD567F4BF482FEE07, 0x3803593011124FD8, 0x435D3899FDA0F58C, 0x27FB196B708BB4BB, 0x16B065515FEF484E, 
0xC4EF33E8BC537652, 0xA4693D5F127BDA71, 0xFEFC9C1B5DA1AE80, 0x1188C757F47C9855, 0x5CA578C29C390EEF, 0x0000000000000000, 0x23DB362E538859AF, 0x14A09392AF0FDF44, 
0x0B58D3C9CE962427, 0x9E7A92ACF38902A3, 0x414DCE5A0D406286, 0xB1C1D54DC504AF30, 0x04202F452303ED14, 0xEA5C0F89F2AE71C4, 0x390B22B06962E5DD, 0xA90137100F0E8448, 
0x3673DE3C84F72CEE, 0x752EE6A57957D962, 0xF9C43E1DF6327E9B, 0x13983194049C0F5F, 0x8182D2F79210F9C0, 0xA049121A31783765, 0xF394965440D4F0B9, 0x69CE2BBD905E1F0E, 
0x0210F6C3F0E0970A, 0x2B9B68A4158E4087, 0xF29CEDD438A45ABC, 0x2EB33C614EFD0796, 0xDB1773B3DDCA8D31, 0xB9818BC78302B618, 0xD04FA07A135CA916, 0x1EF03BDB19E95166, 
0x50C5090DF93CFAD3, 0x20C3BB6DDB1864A0, 0x1CE0CD18E909C66C, 0xCB97CF6451C6BF61, 0x52D5FFCE09DC6DD9, 0xF6BCC2911BA7B7A8, 0x4045B5DA7530C883, 0x731E3F23AAB4A37C, 
0xE104DC403C3855E3, 0x84AA8632C963BED1, 0x8FF255FB07F59AF6, 0xBDA1A482A0015B0C, 0xF1846097B03467B3, 0xAF31EE96DCEDFE56, 0x9B52C669A8FA45B2, 0x7A561A2994C21051, 
0xD46F8F3F305F4402, 0x64A621F28D2B4137, 0x7C66C3AF47216A4F, 0xEE7C20CCD1AD9CD0, 0x952241653D1F2684, 0xE84CF94A024EE6CE, 0xCCAF6D62FA556F7A, 0x356B537F0C6711E1, 
0x2883E5E79D1E7D88, 0x86BA70F1398329DB, 0xA679CB9CE29B4D7B, 0xB5E1FA08E6074224, 0x921AE363968CF69F, 0x6DEE04F8B35DF21A, 0xAE399516A49D5453, 0x7E76356CB7C1FD45, 
0x773E106689B74E68, 0xE94482CA7A3E4CCB, 0xED64AD8F593DA1DF, 0x5EB58E016CD999E5, 0xC6FFC52B4CB3E158, 0x0A50A849B6E68E22, 0xC2DFEA6E6FB00C4C, 0x74269D2501277367, 
0xDA1F0833A5BA2734, 0x456DE11F2E438F92, 0x57FDAB0B52AF2AC8, 0x53DD844E71ACC7DC, 0x5DAD0342E449A4EA, 0x721644A3D2C40979, 0xE3142A83CCD8C2E9, 0xC88F4227D956826E, 
0xE63C7E4697AB85F8, 0x639E83F426B8912C, 0x4F3D495698A501B0, 0x0948250A3E76B32D, 0xB3D1238E35E4383A, 0xFCEC6AD8AD41398A, 0x19C899DDB27A817D, 0x12904A147CECA55A, 
0x51CD728D814C50D6, 0x01087B807870AA05, 0x7D6EB82F3F51C04A, 0xEC6CD60F214D0BDA, 0xD80FFEF0555AB03E, 0x3F3BFB36BA819FC3, 0xA141699A49089D60, 0x3253F179A7F4C1FA, 
0xF5A44FD293378AA7, 0xAA19BA53879EB947, 0x68C6503DE82EB50B, 0x3C2376753211A2CC, 0xEB5474098ADEDBC1, 0xE73405C6EFDB2FFD, 0x4805EB503336D1AB, 0xCDA716E28225C57F, 
0xE00CA7C04448FFE6, 0xFADCB35E7EA24394, 0xBFB1524150E1CC06, 0x3D2B0DF54A6108C9, 0xF7B4B91163D71DAD, 0xBA9906840B928B17, 0x8CEAD8B88F65A7F9, 0xF4AC3452EB4720A2, 
0xD67F79FCC0BFD308, 0xBEB929C128916603, 0x5FBDF58114A933E0, 0x298B9E67E56ED78D, 0x346328FF7417BBE4, 0x21CBC0EDA368CEA5, 0xD25F56B9E3BC3E1C, 0x3B1BD473998272D7, 
0xA56146DF6A0B7074, 0x56F5D08B2ADF80CD, 0x314B7C3A2F64FCF5, 0x0C6071CF6505F43C, 0x22D34DAE2BF8F3AA, 0xEF745B4CA9DD36D5, 0xA3519F59B9E80A6A, 0x15A8E812D77F7541, 
0x1DE8B69891796C69, 0x1FF8405B6199FB63, 0x46756C5CA6D3B29D, 0xDD27AA350E29F72F, 0xDF375CF6FEC96025, 0x6296F8745EC83B29, 0x6BDEDD7E60BE8804, 0x963ACC26B58F1B8B, 
0x4B1D6613BBA6ECA4, 0x65AE5A72F55BEB32, 0x17B81ED1279FE24B, 0x1080BCD78C0C3250, 0xE524F3051F3BB8F7, 0xF8CC459D8E42D49E, 0x58855787BF3AE3FB, 0xDE3F277686B9CA20, 
0x490D90D04B467BAE, 0x052854C55B734711, 0x931298E3EEFC5C9A, 0x18C0E25DCA0A2B78, 0x91026E201E1CCB90, 0x304307BA571456F0, 0x89C28C7DD416E0E8, 0xC7F7BEAB34C34B5D, 
0x24E39428F81B89B4, 0x60860EB7AE28AC23, 0x8ADA013E5C86DDE7, 0xD3572D399BCC9419, 0x994230AA581AD2B8, 0xB7F10CCB16E7D52E, 0x942A3AE5456F8C81, 0x794E976A1C522D5E, 
0x88CAF7FDAC664AED, 0x8DE2A338F7150DFC, 0x1AD0149E3AEABC72, 0x0D680A4F1D755E39, 0xB4E981889E77E821, 0x4255431985D05F89, 0x55ED5DC8A24FBDC2, 0xFFF4E79B25D10485, 
0x9A5ABDE9D08AEFB7, 0xFDE41158D531938F, 0x8BD27ABE24F677E2, 0xE42C8885674B12F2, 0x0E70870C95E56336, 0x335B8AF9DF846BFF, 0x76366BE6F1C7E46D, 0xE21C5103B4A868EC, 
0x66B6D7317DCBD63D, 0x2DABB122C66D3A99, 0xC0CF1CAD9F509B46, 0xAC2963D5547DC359, 0x900A15A0666C6195, 0xD147DBFA6B2C0313, 0xB0C9AECDBD740535, 0x808AA977EA6053C5, 
0xBB917D0473E22112, 0x0738A206AB93D01B, 0xC3D791EE17C0A649, 0x6AD6A6FE18CE2201, 0x9732B7A6CDFFB18E, 0x85A2FDB2B11314D4, 0x1BD86F1E429A1677, 0xC1C7672DE7203143, 
0x6EF689BB3BCDCF15, 0x5A95A1444FDA74F1, 0x2FBB47E1368DAD93, 0xC98739A7A126286B, 0x2A9313246DFEEA82, 0x477D17DCDEA31898, 0x4D2DBF95684596BA, 0xA8094C90777E2E4D, 
0x7F7E4EECCFB15740, 0xCEBF9BA10AB5F870, 0xAB11C1D3FFEE1342, 0x6CE67F78CB2D581F, 0x829A5FB41A80C4CF, 0xC5E74868C423DC57, 0xD777027CB8CF790D, 0x0F78FC8CED95C933, 
0x7006B26022249E73, 0x4C25C41510353CBF, 0x598D2C07C74A49FE, 0x3A13AFF3E1F2D8D2, 0x377BA5BCFC8786EB, 0x2CA3CAA2BE1D909C, 0xFBD4C8DE06D2E991, 0x87B20B7141F383DE, 
0x8392243462F06ECA, 0x03188D4388903D0F, 0xB889F047FB721C1D, 0xDC2FD1B576595D2A, 0x26F362EB08FB1EBE, 0x4A151D93C3D646A1, 0xBCA9DF02D871F109, 0xB2D9580E4D94923F, 
0xA771B01C9AEBE77E, 0xD90785702D2A1A3B, 0x67BEACB105BB7C38, 0x9C6A646F036995A9, 0x9D621FEF7B193FAC, 0xA259E4D9C198A06F, 0x25EBEFA8806B23B1, 0x6FFEF23B43BD6510, 
0xCFB7E02172C55275, 0x3E3380B6C2F135C6, 0x54E52648DA3F17C7, 0x5B9DDAC437AADEF4, 0xAD2118552C0D695C, 0x7B5E61A9ECB2BA54, 0xF08C1B17C844CDB6, 0x0630D986D3E37A1E
};
