# Supplementary material for: Efficient implementation of the linear layer of block ciphers with large MDS matrices based on a new lookup table technique
Source: PLoS One. 2024 Jun 21;19(6):e0304873. doi: 10.1371/journal.pone.0304873 (PMC11192358; doi:10.1371/journal.pone.0304873)
Supplement: S1 File — (ZIP) [file pone.0304873.s001.zip › Supporting Information files/Experimental implementation/Source code_Original method/Main.cpp]

#include "stdio.h"
#include "memory.h"
#include "time.h"

#include "FullPrecomputedTable.h"

unsigned __int64 F_Full_1(unsigned __int64 t1, unsigned __int64 t0) {
    return  LS15[(t1 >> 56) & 0xFF] ^
        LS14[(t1 >> 48) & 0xFF] ^
        LS13[(t1 >> 40) & 0xFF] ^
        LS12[(t1 >> 32) & 0xFF] ^
        LS11[(t1 >> 24) & 0xFF] ^
        LS10[(t1 >> 16) & 0xFF] ^
        LS9[(t1 >> 8) & 0xFF] ^
        LS8[(t1) & 0xFF] ^
        LS7[(t0 >> 56) & 0xFF] ^
        LS6[(t0 >> 48) & 0xFF] ^
        LS5[(t0 >> 40) & 0xFF] ^
        LS4[(t0 >> 32) & 0xFF] ^
        LS3[(t0 >> 24) & 0xFF] ^
        LS2[(t0 >> 16) & 0xFF] ^
        LS1[(t0 >> 8) & 0xFF] ^
        LS0[(t0) & 0xFF];
}
unsigned __int64 F_Full_2(unsigned __int64 t1, unsigned __int64 t0) {
    return  LS15[((t1 >> 56) & 0xFF) + 256] ^
        LS14[((t1 >> 48) & 0xFF) + 256] ^
        LS13[((t1 >> 40) & 0xFF) + 256] ^
        LS12[((t1 >> 32) & 0xFF) + 256] ^
        LS11[((t1 >> 24) & 0xFF) + 256] ^
        LS10[((t1 >> 16) & 0xFF) + 256] ^
        LS9[((t1 >> 8) & 0xFF) + 256] ^
        LS8[((t1) & 0xFF) + 256] ^
        LS7[((t0 >> 56) & 0xFF) + 256] ^
        LS6[((t0 >> 48) & 0xFF) + 256] ^
        LS5[((t0 >> 40) & 0xFF) + 256] ^
        LS4[((t0 >> 32) & 0xFF) + 256] ^
        LS3[((t0 >> 24) & 0xFF) + 256] ^
        LS2[((t0 >> 16) & 0xFF) + 256] ^
        LS1[((t0 >> 8) & 0xFF) + 256] ^
        LS0[((t0) & 0xFF) + 256];
}

//Ham ma hoa
int KuzMod_EncryptOneBlock_Full(unsigned char* in,		//Khoi 128 bit dau vao
    unsigned char* out,		//Khoi 128 bit dau ra
    unsigned __int64* subkey)	//Khoa vong
{
    unsigned __int64 t[2], s[2];
    if (!in || !out || !subkey) return 0;
    t[0] = *((unsigned __int64*)in);
    t[1] = *((unsigned __int64*)(in + 8));
    t[0] ^= subkey[0];
    t[1] ^= subkey[1];

    //1    
    s[0] = F_Full_1(t[1], t[0]) ^ subkey[2];
    s[1] = F_Full_2(t[1], t[0]) ^ subkey[3];

    //2
    t[0] = F_Full_1(s[1], s[0]) ^ subkey[4];
    t[1] = F_Full_2(s[1], s[0]) ^ subkey[5];

    //3    
    s[0] = F_Full_1(t[1], t[0]) ^ subkey[6];
    s[1] = F_Full_2(t[1], t[0]) ^ subkey[7];

    //4    
    t[0] = F_Full_1(s[1], s[0]) ^ subkey[8];
    t[1] = F_Full_2(s[1], s[0]) ^ subkey[9];
    
    //5    
    s[0] = F_Full_1(t[1], t[0]) ^ subkey[10];
    s[1] = F_Full_2(t[1], t[0]) ^ subkey[11];

    //6    
    t[0] = F_Full_1(s[1], s[0]) ^ subkey[12];
    t[1] = F_Full_2(s[1], s[0]) ^ subkey[13];

    //7    
    s[0] = F_Full_1(t[1], t[0]) ^ subkey[14];
    s[1] = F_Full_2(t[1], t[0]) ^ subkey[15];

    //8    
    t[0] = F_Full_1(s[1], s[0]) ^ subkey[16];
    t[1] = F_Full_2(s[1], s[0]) ^ subkey[17];

    //9    
    s[0] = F_Full_1(t[1], t[0]) ^ subkey[18];
    s[1] = F_Full_2(t[1], t[0]) ^ subkey[19];


    out[15] = (s[1] >> 56) & 0xFF;
    out[14] = (s[1] >> 48) & 0xFF;
    out[13] = (s[1] >> 40) & 0xFF;
    out[12] = (s[1] >> 32) & 0xFF;
    out[11] = (s[1] >> 24) & 0xFF;
    out[10] = (s[1] >> 16) & 0xFF;
    out[9] = (s[1] >> 8) & 0xFF;
    out[8] = s[1] & 0xFF;
    out[7] = (s[0] >> 56) & 0xFF;
    out[6] = (s[0] >> 48) & 0xFF;
    out[5] = (s[0] >> 40) & 0xFF;
    out[4] = (s[0] >> 32) & 0xFF;
    out[3] = (s[0] >> 24) & 0xFF;
    out[2] = (s[0] >> 16) & 0xFF;
    out[1] = (s[0] >> 8) & 0xFF;
    out[0] = s[0] & 0xFF;

    return 1;
}


void printstate16(unsigned char* state) {
    int i;
    for (i = 0; i < 16; i++) printf("%02X ", state[i]);
    printf("\n");
}

int main() {
    unsigned __int64 RoundKey[] = {
        0xEFCDAB8967452301, 0x1032547698BADCFE,
        0x7766554433221100, 0xFFEEDDCCBBAA9988,
        0xB209FABCCBB70EFA, 0xEEBD9EA19F5F4EC6,
        0x20733B12FE7393C4, 0x5747D160C6C62108,
        0xE68B5AFFEEF7FA06, 0x7A4B558937B376E2,
        0xE6999FA7C6311E33, 0x9BECB027F1E44E09,
        0x97B79EAFE0B9A6EF, 0x394BCEB6A5B6E1D2,
        0x67E4E3E58F7FC938, 0xF438D0859801AB72,
        0xB1FBEA7C34995FCE, 0xA2DC9F8A36B581A6,
        0x3156B4FFB2944AD6, 0xC3EC6E10FACAE1BB
    };
    unsigned char in[] = {
            0x88, 0x99, 0xAA, 0xBB, 0xCC, 0xDD, 0xEE, 0xFF,
            0x00, 0x11, 0x22, 0x33, 0x44, 0x55, 0x66, 0x77
    };

    printf("\n =========== SPEED TEST ===========\n");
    clock_t start, finish;
    double duration;
    unsigned __int64 k;
    start = clock();

    for (k = 0; k < 100000; k++) {
        KuzMod_EncryptOneBlock_Full(in, in, RoundKey);
    }
    finish = clock();
    duration = (double)(finish - start) / CLOCKS_PER_SEC;
    printf("\nEncryption Speed (Full Table - Original method): %f Mbits/seconds", (float)12.2 / duration);

    getchar();
	return 1;
}
